# Supplementary material for: Effects of Different Drying Methods on the Quality of Forest Ginseng Revealed Based on Metabolomics and Enzyme Activity
Source: Foods. 2025 Aug 7;14(15):2753. doi: 10.3390/foods14152753 (PMC12346596; doi:10.3390/foods14152753)
Supplement: Supplementary file 1 [file foods-14-02753-s001.zip › Supplementary Table.xlsx]

## Sheet: Table S1
Supplementary Table S1 The result of metabolites
Index	Compounds	Class I	Formula	Q1 (Da)	Q3 (Da)	Molecular weight (Da)	Ionization model	Level	CAS	cpd_ID	Average relative content
											NP	PCAD	HAD	QC
Wbmp002794	demethylcoclaurine-glucose	Alkaloids	C22H27NO8	434.18	272.13	433.174	[M+H]+	3	-	-	608346	2.91058e+06	2.43549e+06	2.01027e+06
Lmmp002080	N-(4-Aminobutyl)benzamide	Alkaloids	C11H16N2O	193.13	105.03	192.126	[M+H]+	3	5692-23-9	-	384508	537937	273677	360926
mws0983	N-Oleoylethanolamine	Alkaloids	C20H39NO2	326.31	62.06	325.298	[M+H]+	1	111-58-0	C20792	18020	100210	40552	45758
MWSHC2026	Lycoperodine-1	Alkaloids	C12H12N2O2	217.1	144.08	216.09	[M+H]+	3	42438-90-4	-	179528	522722	2.69743e+06	1.00411e+06
Lcsp003365	cis-Zeatin riboside	Alkaloids	C15H21N5O5	352.16	220.12	351.154	[M+H]+	3	15896-46-5	-	114189	80811	191336	118993
Sasp003107	Lidocain	Alkaloids	C14H22N2O	235.18	86.1	234.173	[M+H]+	3	137-58-6	C07073	4.83035e+06	6.69367e+06	6.24354e+06	5.29772e+06
mws0677	N-Acetyl-5-hydroxytryptamine	Alkaloids	C12H14N2O2	219.11	160.08	218.106	[M+H]+	3	1210-83-9	C00978	70114.4	173925	175471	104690
Lcfp001119	cis-Zeatin-O-glucoside*	Alkaloids	C16H23N5O6	382.17	220.12	381.165	[M+H]+	3	71866-93-8	-	1.05386e+06	1.10756e+06	715153	969179
pmb0891	Cis-Zeatin-7-N-glucoside*	Alkaloids	C16H23N5O6	382.172	220.119	381.165	[M+H]+	3	38165-56-9	C16443	2.63219e+06	2.6626e+06	1.75284e+06	2.5353e+06
Lmqp002784	Salicylamide	Alkaloids	C7H7NO2	138.06	77.04	137.048	[M+H]+	3	65-45-2	-	450371	1.02012e+06	244275	555869
Wafp003601	N-Feruloylmethylagmatine	Alkaloids	C16H24N4O3	321.19	177.06	320.185	[M+H]+	3	-	-	454489	599990	177198	336615
pme2244	3-Indolepropionic acid	Alkaloids	C11H11NO2	190.09	118.07	189.079	[M+H]+	3	830-96-6	C22236	86501.1	136798	146340	116341
pmb1096	Indole	Alkaloids	C8H7N	118.07	91.05	117.058	[M+H]+	2	120-72-9	C00463	1.94179e+06	2.30713e+06	2.10069e+06	2.05875e+06
pmb0819	3-Indoleacetonitrile	Alkaloids	C10H8N2	157.08	130.07	156.069	[M+H]+	3	771-51-7	C02938	296495	290127	414285	324322
Wbmp002283	Α-hydroxyquinoline	Alkaloids	C9H7NO	146.06	118.06	145.053	[M+H]+	1	-	-	1.00252e+06	1.30774e+06	1.71361e+06	1.35535e+06
Zblp002908	cephalandole B	Alkaloids	C17H14N2O3	295.11	150.08	294.1	[M+H]+	3	915315-44-5	-	566673	744375	601979	655767
pma0702	N1,N8-Bis(sinapoyl)spermidine	Alkaloids	C29H39N3O8	558.28	207.07	557.274	[M+H]+	3	-	C21170	98370.9	294754	199861	225121
Wafp004334	N-Feruloyltyramine 4'-glucoside	Alkaloids	C24H29NO9	476.2	177.05	475.184	[M+H]+	3	-	-	1.22902e+06	1.15095e+06	1.1159e+06	591284
pma0170	N',N''-Diferuloylspermidine	Alkaloids	C27H35N3O6	498.26	177.05	497.253	[M+H]+	3	-	-	664342	1.26459e+06	499064	719315
Wmgp005544	Gelsemamide	Alkaloids	C20H24N2O3	341.187	310.172	340.179	[M+H]+	3	-	-	79905.6	89310.5	95411.8	33164.4
Zblp004317	3-(2-oxopropyl)-3-hydroxyindolin-2-one	Alkaloids	C11H11NO3	206.08	120.09	205.074	[M+H]+	3	-	-	50720.8	70270.4	70201.8	43376
Lmlp004754	Ehretioside B	Alkaloids	C14H17NO7	312.11	294.21	311.101	[M+H]+	3	156368-84-2	-	48149.5	260118	360479	248978
Lmlp003161	N-Feruloylputrescine	Alkaloids	C14H20N2O3	265.15	177.06	264.147	[M+H]+	2	501-13-3	C10497	197896	624877	584404	414757
Wafp003158	N-Feruloylhomoagmatine	Alkaloids	C16H24N4O3	321.19	177.05	320.185	[M+H]+	3	-	-	303947	350208	91216.9	181329
Wbmp010544	10-Hydroxymethyllycaconitine	Alkaloids	C37H50N2O11	699.35	699.35	698.341	[M+H]+	3	-	-	828309	445414	981180	699212
Zblp001009	3-pyridine-methanol-O-β-D-glucopyranosyl	Alkaloids	C12H17NO6	272.11	110.06	271.106	[M+H]+	3	-	-	266097	303422	287068	299985
Zahp012577	Octadecadienamide	Alkaloids	C18H33NO	280.26	81.07	279.256	[M+H]+	1	-	-	1.42646e+06	29193.8	34393.6	316815
pmp001287	N-Benzylmethylene isomethylamine	Alkaloids	C8H9N	120.08	103.05	119.073	[M+H]+	1	-	-	2.62915e+07	1.24527e+07	4.22826e+07	2.47352e+07
MWSmce349	Laurocapram	Alkaloids	C18H35NO	282.28	114.09	281.272	[M+H]+	3	59227-89-3	-	568372	5219.2	5601.85	163975
Lcfp190543	N-(2-Hydroxyethyl)dodecanamide	Alkaloids	C14H29NO2	244.23	62.06	243.22	[M+H]+	1	142-78-9	-	21624	114777	38382.1	51190.7
Zahp014087	N-(12-methyltetradecyl)propionamide*	Alkaloids	C18H37NO	284.3	88.08	283.288	[M+H]+	1	-	-	307308	13458.4	11849.6	84313.1
Hamp012107	Stearamide*	Alkaloids	C18H37NO	284.29	88.08	283.288	[M+H]+	1	124-26-5	C13846	307308	13458.4	11849.6	84313.1
pmp000446	22-O-Demethyl-22-O-glucosyl isocorynoxeine	Alkaloids	C27H34N2O9	531.23	369.18	530.226	[M+H]+	3	-	-	145736	148711	78300.2	110449
mws0103	Indole-3-carboxaldehyde	Alkaloids	C9H7NO	146.06	91.05	145.053	[M+H]+	3	487-89-8	C08493	41802.6	51583.8	218887	81717.9
mws1383	Lumichrome	Alkaloids	C12H10N4O2	243.09	145.08	242.08	[M+H]+	3	1086-80-2	C01727	146362	188191	169048	154615
pmb0818	Methoxyindoleacetic acid	Alkaloids	C11H11NO3	206.08	145.05	205.074	[M+H]+	3	3471-31-6	C05660	657655	880694	824883	786322
Wbjp002330	1,3-dihydroxy-2,3,3a,4-tetrahydropyrrolo[2,1-b]quinazolin-9(1H)-one	Alkaloids	C11H12N2O3	221.09	175.09	220.085	[M+H]+	2	-	-	353872	342882	477601	457016
MWSmce709	Isoquinoline	Alkaloids	C9H7N	130.06	103.05	129.058	[M+H]+	2	119-65-3	C06323	285047	315261	478096	380400
Wafp003220	N-Sinapoylhomoagmatine	Alkaloids	C17H26N4O4	351.2	207.06	350.195	[M+H]+	3	-	-	69877.6	110121	75605.6	94648.2
Lmxp000429	Hercynine	Alkaloids	C9H15N3O2	198.12	95.06	197.116	[M+H]+	1	534-30-5	-	5.32524e+07	5.23376e+07	4.53263e+07	4.82059e+07
pme2122	Histamine	Alkaloids	C5H9N3	112.09	95.06	111.08	[M+H]+	3	51-45-6	C00388	152008	174508	981966	330452
Wdsp002909	6-[(7-hydroxy-2-methyl-6-oxo-3,4-dihydroisoquinolin-1-yl)methyl]-2,3-dimethoxybenzoic acid	Alkaloids	C20H21NO6	372.14	163.04	371.137	[M+H]+	3	-	-	28383.5	427535	70872.7	226599
WaQzp02611	N-Caffeoylmethylgluconamide*	Alkaloids	C16H21NO9	372.13	163.04	371.122	[M+H]+	1	-	-	28383.5	427535	70872.7	226599
Zahp013600	Octadec-2-enamide*	Alkaloids	C18H35NO	282.28	69.07	281.272	[M+H]+	1	-	-	2.72635e+06	31715.8	34246.8	851287
Wccp011838	Octadec-8-enamide*	Alkaloids	C18H35NO	282.279	69.0696	281.272	[M+H]+	1	-	-	2.72635e+06	31715.8	34246.8	851287
Zkep004268	5-Hydroxypyridine-2(1H)-one	Alkaloids	C5H5NO2	112.05	95.02	111.032	[M+H]+	2	59273-17-5	C01059	120331	178556	914774	285191
MWSmce157	Stachydrine	Alkaloids	C7H13NO2	144.1	58.06	143.095	[M+H]+	3	471-87-4	C10172	72707.9	52118.7	59818.1	46534.9
Lmcp000282	L-Carnitine	Alkaloids	C7H15NO3	162.11	85.03	161.105	[M+H]+	3	541-15-1	C00318	2.57448e+06	2.35876e+06	2.55852e+06	3.0643e+06
Lssp210412	Cuscohygrine	Alkaloids	C13H24N2O	225.2	100.11	224.189	[M+H]+	3	454-14-8	C06521	218369	205557	210280	227989
mws0018	Spermine	Alkaloids	C10H26N4	203.22	84.08	202.216	[M+H]+	3	71-44-3	C00750	2.5403e+06	2.8228e+06	2.62327e+06	2.65994e+06
Hmcp009963	Candicine	Alkaloids	C11H18NO+	180.14	123.07	180.138	[M]+	3	6656-13-9	C10575	133616	74959.2	50666.3	86585.9
Hmgp002327	3-amino-2-naphthoic acid*	Alkaloids	C11H9NO2	188.07	118.06	187.063	[M+H]+	1	-	-	164063	242992	366794	248512
Lahp002608	3,5-Dihydro-2H-Furo[3,2-C]Quinolin-4-One*	Alkaloids	C11H9NO2	188.07	118.066	187.063	[M+H]+	1	-	-	170908	260445	298348	298389
Ysjp000315	Pipecolic acid	Alkaloids	C6H11NO2	130.1	56.05	129.079	[M+H]+	3	535-75-1	-	420290	287731	422136	412682
Lmxp000939	Zarzissine	Alkaloids	C5H5N5	136.062	119.035	135.054	[M+H]+	3	160568-14-9	-	984149	5.37893e+06	5.39929e+06	4.72488e+06
pmb0484	Choline	Alkaloids	C5H14NO+	104.11	60.08	104.107	[M]+	3	62-49-7	C00114	1.33842e+07	1.14323e+07	1.12007e+07	1.15487e+07
MWS0811	L-Pipecolic Acid	Alkaloids	C6H11NO2	130.09	84.08	129.079	[M+H]+	1	3105-95-1	C00408	1.3177e+07	1.1739e+07	1.25067e+07	1.33113e+07
MWStz070	N-(2-Hydroxy-4-methoxyphenyl)acetamide	Alkaloids	C9H11NO3	182.08	91.05	181.074	[M+H]+	1	58469-06-0	-	9.20194e+06	9.43019e+06	9.17191e+06	1.00906e+07
Layp000971	Hydroxymenisdaurin D	Alkaloids	C14H21NO8	332.13	152.07	331.127	[M+H]+	3	-	-	9.80977e+06	1.12935e+07	8.34008e+06	8.94508e+06
Wcdp010864	Hexadecanamide	Alkaloids	C16H33NO	256.26	88.08	255.256	[M+H]+	1	629-54-9	-	2.05359e+06	32847.3	37754	439256
pmp001198	6-Deoxyfagomine	Alkaloids	C6H13NO2	132.1	57.03	131.095	[M+H]+	3	197449-09-5	-	597587	301026	468003	437523
pmp000476	N-Isobutyl-4,5-epoxy-2E-decaenamide	Alkaloids	C14H25NO2	240.2	57.1	239.189	[M+H]+	3	-	-	38269.1	42933	21882.7	25239
Wbsp000191	3,7,11-trimethyl-2-oxa-6,10,13-triazatricyclo[7.3.1.05,13]tridecane	Alkaloids	C12H23N3O	226.19	180.18	225.184	[M+H]+	3	-	-	19717.7	26086.1	26809.2	17691.6
MWSslk051	Scopine	Alkaloids	C8H13NO2	156.102	84.0808	155.095	[M+H]+	3	498-45-3	-	45082	59269	40479.2	46436.4
Lmhp002501	N-Feruloylhydroxyputrescine	Alkaloids	C14H20N2O4	281.15	177.05	280.142	[M+H]+	3	-	-	1.36852e+06	7.41948e+06	4.66864e+06	3.91206e+06
Hmmp001310	3-Indoleacrylic acid*	Alkaloids	C11H9NO2	188.071	118.065	187.063	[M+H]+	1	1204-06-4	C21283	174826	256481	336749	271583
Smcp001137	naphthisoxazol A*	Alkaloids	C11H9NO2	188.07	118.06	187.063	[M+H]+	1	-	-	174826	256481	336749	271583
Wahlp02551	N-Acetylindole-3-carboxaldehyde*	Alkaloids	C11H9NO2	188.07	118.07	187.063	[M+H]+	1	22948-94-3	-	174826	256481	336749	271583
Lahp001956	Pyran[3,4-b]indole-2-ketone	Alkaloids	C11H9O2N	188.071	118.066	187.063	[M+H]+	3	-	-	163508	240894	296131	239358
Zahp011321	N-Isobutyl Decanamide	Alkaloids	C14H29NO	228.23	228.24	227.225	[M+H]+	1	73785-31-6	-	21047.5	26057.6	21641.1	25965.8
mws1375	Nicotianamine	Alkaloids	C12H21N3O6	304.15	185.09	303.143	[M+H]+	1	34441-14-0	C05324	792914	797900	743378	883418
Wcfp007836	Tetradecyldiethanolamine	Alkaloids	C18H39NO2	302.3	88.08	301.298	[M+H]+	1	18924-66-8	-	406379	215767	205196	217911
Zasp102439	m-Aminophenylacetylene	Alkaloids	C8H7N	118.06	91.05	117.058	[M+H]+	3	54060-30-9	-	1.75337e+06	2.2992e+06	2.39102e+06	2.06355e+06
Lcfp006038	(1-Methylpyrrolidin-2-yl)aceticacid*	Alkaloids	C7H13NO2	144.1	84.08	143.095	[M+H]+	3	5626-43-7	-	1.09155e+06	1.13942e+06	1.02928e+06	1.10881e+06
MWS3020	N-Acetylcadaverine	Alkaloids	C7H16N2O	145.13	86.1	144.126	[M+H]+	3	32343-73-0	-	165783	179628	178079	182203
pma2987	Histidinol	Alkaloids	C6H11N3O	142.1	124.09	141.09	[M+H]+	3	501-28-0	C00860	107050	103527	95252.3	94852.6
pmp000097	Guvacoline	Alkaloids	C7H11NO2	142.09	124.07	141.079	[M+H]+	3	495-19-2	C16821	107050	103527	95252.3	94852.6
YC512112	Anabasine-glucoside	Alkaloids	C16H24O5N2	325.18	163.12	324.168	[M+H]+	3	-	-	63566.8	67113.7	61669.6	58590.5
Wafp002988	1-O-Feruloyllysine	Alkaloids	C16H22N2O5	323.16	177.06	322.153	[M+H]+	3	-	-	7.1461e+06	1.50287e+07	6.0507e+06	7.57105e+06
Lcfp036464	Indoline	Alkaloids	C8H9N	120.08	103.05	119.073	[M+H]+	2	496-15-1	-	2.85088e+07	1.34331e+07	4.15622e+07	2.56439e+07
Waptp01054	4-(2-aminoethenyl)phenol*	Alkaloids	C8H9NO	136.07	91.05	135.068	[M+H]+	1	-	-	2.06132e+06	2.71657e+06	2.94124e+06	3.65404e+06
Lmgp000659	2-Phenylacetamide*	Alkaloids	C8H9NO	136.08	91.05	135.068	[M+H]+	1	103-81-1	C02505	1.98105e+06	2.97514e+06	3.09698e+06	3.35828e+06
HJKP000649	N-benzylformamide*	Alkaloids	C8H9NO	136.07	91.05	135.068	[M+H]+	1	6343-54-0	C15561	1.98105e+06	2.97514e+06	3.09698e+06	3.35828e+06
pmb1912	10-Formyltetrahydrofolic Acid	Alkaloids	C20H23N7O7	474.17	327.12	473.166	[M+H]+	1	2800-34-2	C00234	1.46369e+06	1.43581e+06	1.22202e+06	1.15039e+06
mws0017	Spermidine	Alkaloids	C7H19N3	146.17	72.08	145.158	[M+H]+	3	124-20-9	C00315	112126	81376.9	80398.6	54578.6
MWS1777	3-Chloroaniline	Alkaloids	C6H6ClN	128.03	93.06	127.019	[M+H]+	1	108-42-9	-	6.57257e+06	5.8533e+06	5.02712e+06	6.04012e+06
Wbjp001317	vasicinone	Alkaloids	C11H10N2O2	203.08	130.07	202.074	[M+H]+	3	486-64-6	C10744	186846	206273	240959	184083
Wdmp007253	1-(1-aminoethyl)-9a,11a-dimethyl-tetradecahydrocyclopenta[a]phenanthren-7-one	Alkaloids	C21H35NO	318.28	219.17	317.272	[M+H]+	3	-	-	25176.5	23269.5	23163.5	24398
Ladp002110	4-hydroxy-2-oxo-1,2-dihydroquinoline-3-carboxylic acid*	Alkaloids	C10H7NO4	206.045	160.039	205.037	[M+H]+	1	73776-24-6	-	1.97845e+06	3.66715e+06	3.65572e+06	2.69744e+06
Walbp01952	6-Hydroxykynurenic acid*	Alkaloids	C10H7NO4	206.04	160.04	205.037	[M+H]+	1	3778-29-8	-	1.97845e+06	3.66715e+06	3.65572e+06	2.69744e+06
MWStz165	Sophoranol	Alkaloids	C15H24N2O2	265.19	247.18	264.184	[M+H]+	3	3411-37-8	C17069	160317	148260	132268	146493
Lmhp005550	N,N'-Diferuloylputrescine	Alkaloids	C24H28N2O6	441.2	177.05	440.195	[M+H]+	3	42369-86-8	-	1.32892e+06	1.5039e+06	1.57719e+06	1.45977e+06
Wasyqp1765	Styrylamine	Alkaloids	C8H9N	120.08	77.04	119.073	[M+H]+	1	83148-11-2	-	3.2355e+07	1.36555e+07	5.23331e+07	2.70319e+07
Wagp002534	Fagaramide	Alkaloids	C14H17NO3	248.128	177.055	247.121	[M+H]+	3	495-86-3	C10455	49990.8	126471	49630	52513.4
Wbjp001169	o-Carboxy-5-hydroxytryptamine	Alkaloids	C11H12N2O3	221.09	130.06	220.085	[M+H]+	1	-	-	206406	226784	219245	196394
Hmtp000776	4,5,6-Trihydroxy-2-cyclohexen-1-ylideneacetonitrile	Alkaloids	C8H9NO3	168.07	105.03	167.058	[M+H]+	3	-	-	221502	110553	259264	209789
Wasyqp2134	2-(2-hydroxy-1H-indol-3-yl)-2-oxoacetic acid*	Alkaloids	C10H7NO4	206.04	160.04	205.037	[M+H]+	1	14370-71-9	-	1.98364e+06	3.66299e+06	3.61034e+06	2.95484e+06
Lacp001431	N-(3-hydroxy-4-methoxyphenethyl)-4-hydroxybutanamide	Alkaloids	C14H21NO4	268.15	136.06	267.147	[M+H]+	3	-	-	535623	2.5986e+06	9.67847e+06	3.57634e+06
Wcjp002598	8-hydroxyquinoline	Alkaloids	C9H7NO	146.06	91.05	145.053	[M+H]+	1	148-24-3	C19434	1.70084e+06	2.63654e+06	3.36699e+06	2.54291e+06
Lmmp001673	2-Ethyl-3-methylmaleimide-N-glucoside	Alkaloids	C13H19NO7	302.12	140.07	301.116	[M+H]+	3	-	-	433414	439691	384520	387261
Zmwp001001	10-methylenedioxy-galanthane-1,2-diol	Alkaloids	C16H19NO4	290.14	228.1	289.131	[M+H]+	3	-	-	246041	351414	422832	318101
Lmhp002153	N-p-Coumaroylhydroxyputrescine	Alkaloids	C13H18N2O3	251.14	147.04	250.132	[M+H]+	3	-	-	9.56372e+06	2.3889e+07	1.50221e+07	1.6117e+07
MWSslk106	2-Phenylethylamine	Alkaloids	C8H11N	122.1	105.07	121.089	[M+H]+	3	156-28-5	C05332	100569	41095.5	164495	85120.8
pmb0492	N',N'',N'''-p-Coumaroyl-cinnamoyl-caffeoyl spermidine	Alkaloids	C34H37N3O6	584.28	325	583.268	[M+H]+	3	-	-	36709.1	217252	743543	249649
Zbkp002902	2-Oxo-1,2-dihydroquinoline-4-carboxylate*	Alkaloids	C10H7NO3	190.05	144.04	189.043	[M+H]+	3	-	C16715	31237.3	40921.3	34657.3	64166.3
Zmsp000758	1-(Hydroxymethyl)hexahydro-1h-pyrrolizin-2-ol	Alkaloids	C8H15NO2	158.12	70.07	158.117	[M+H]+	3	-	-	2.02869e+07	1.47895e+07	1.326e+07	1.47152e+07
MWSslk111	Hydroquinine	Alkaloids	C20H26N2O2	327.21	309.2	326.199	[M+H]+	3	522-66-7	-	44328.6	35231.8	38869.4	42727.6
Zbkp004942	Dodecanamide	Alkaloids	C12H25NO	200.2	88.07	199.194	[M+H]+	1	-	C13831	621584	14918.7	11235.6	101549
Lshp011101	Narciclasine 4-Glucopyranoside	Alkaloids	C20H23NO12	470.13	308.08	469.122	[M+H]+	3	-	-	14011.3	215127	83902	127597
Cmbp003767	N5-(1-((Carboxymethyl)amino)-3-((3-(4-hydroxy-3-methoxyphenyl)allyl)thio)-1-oxopropan-2-yl)glutamine	Alkaloids	C20H27N3O8S	470.16	131.05	469.152	[M+H]+	3	-	-	16383.5	274219	104927	119866
Zmkp000654	Vicine	Alkaloids	C10H16O7N4	305.11	143.06	304.102	[M+H]+	3	152-93-2	C08437	80544.9	81623.4	84832.4	80447.6
pmb0426	N,N-Dimethyl-5-methoxytryptamine	Alkaloids	C13H18N2O	219.15	174.09	218.142	[M+H]+	3	1019-45-0	C08309	59181.7	154079	122619	145194
MWStz063	2-Ethyl-2,6,6-trimethylpiperidin-4-one	Alkaloids	C10H19NO	170.15	152.14	169.147	[M+H]+	3	133568-79-3	-	24971.2	206232	213596	128164
Smcp000882	N-benzoyl-2-aminoethyl-β-D-glucopyranoside	Alkaloids	C15H21NO7	328.13	310.12	327.132	[M+H]+	1	-	-	16744.2	27415.9	993859	205408
pmb0782	Piperidine	Alkaloids	C5H11N	86.1	69.07	85.0891	[M+H]+	3	110-89-4	C01746	861054	594332	615680	655309
Wasyqp2943	Caffeoylmethylgluconamide*	Alkaloids	C16H21NO9	372.13	163.04	371.121	[M+H]+	1	-	-	31109.5	474866	27670.5	121961
MWSmce548	Betaine	Alkaloids	C5H11NO2	118.09	58.07	117.079	[M+H]+	3	107-43-7	C00719	360297	401953	358287	402216
MWSHC2027	(1R,3S)-1-Methyl-1,2,3,4-tetrahydro-β-carboline-3-carboxylic acid*	Alkaloids	C13H14N2O2	231.114	158.099	230.106	[M+H]+	1	42438-72-2	-	16508.6	50493.3	1.68947e+06	299645
Wcdp003364	1-Methyl-1,2,3,4-tetrahydro-β-carboline-3-carboxylic acid*	Alkaloids	C13H14N2O2	231.11	158.1	230.106	[M+H]+	1	-	-	16508.6	50493.3	1.68947e+06	299645
MWSHC2028	(1S,3S)-1-Methyl-1,2,3,4-tetrahydro-β-carboline-3-carboxylic acid*	Alkaloids	C13H14N2O2	231.114	158.099	230.106	[M+H]+	1	40678-46-4	-	16508.6	50493.3	1.68947e+06	299645
pmb1754	O-Phosphocholine	Alkaloids	C5H15NO4P+	184.07	125	184.073	[M]+	3	107-73-3	C00588	511448	450193	209057	416660
Hmcp001824	Ailanindole	Alkaloids	C12H8N2O2	213.07	167.06	212.059	[M+H]+	3	159903-51-2	-	247916	284699	227994	225841
Zbkp000992	Ipratropium	Alkaloids	C20H30NO3+	332.22	185.16	332.223	[M]+	3	60205-81-4	C07052	17858.3	25265.4	2.24704e+06	346458
Lcsp001671	2-oxindole-3-acetic acid	Alkaloids	C10H9NO3	192.06	146.06	191.058	[M+H]+	3	2971-31-5	C22202	58429.7	62772.1	41092.2	59758.7
Lcfp121090	Piptamine(antibiotic)	Alkaloids	C23H41N	332.33	91.05	331.324	[M+H]+	2	-	-	1.51045e+06	853484	713066	1.28894e+06
pmp001141	Cimicifugamide	Alkaloids	C25H31NO10	506.2	177.06	505.195	[M+H]+	3	-	-	54357.6	46955.7	5433.44	55139.4
Lmyp001375	BOA-6-O-glucoside	Alkaloids	C13H15NO8	314.09	152.03	313.08	[M+H]+	2	-	-	29834.4	25311.1	119510	37067.2
Zmbp000490	Valerine	Alkaloids	C8H15NO2	158.12	112.08	157.11	[M+H]+	3	-	-	5.58813e+06	4.61319e+06	4.16338e+06	4.58864e+06
Wahp002483	N-Cis-Cinnamoylputrescine	Alkaloids	C13H18N2O	219.15	131.05	218.143	[M+H]+	3	-	-	51457.3	41053.9	66341.5	32128.4
MWStz187	Calycanthine	Alkaloids	C22H26N4	347.22	285.14	346.216	[M+H]+	3	595-05-1	C10573	13070.2	14476.4	24309.3	17887.4
Lmhp003013	N-Feruloyl-Cadaverine	Alkaloids	C15H22N2O3	279.17	177.05	278.163	[M+H]+	3	-	-	40367	24518.8	20669.4	17001.2
Wbmp001002	4-methoxybenzamide	Alkaloids	C8H9NO2	152.07	107.05	151.063	[M+H]+	3	3424-93-9	-	78484.7	113153	982243	309173
Zbzp000519	Retronecine	Alkaloids	C8H13NO2	156.1	110.07	155.095	[M+H]+	3	480-85-3	C06177	2.4168e+06	2.53003e+06	2.21251e+06	2.74834e+06
pmp001245	Feruloylcholine	Alkaloids	C15H22NO4+	280.15	221.08	280.154	[M]+	3	85927-25-9	-	3436.1	42765	25102	29393.5
Hahp000801	alanine betaine	Alkaloids	C5H11NO2	118.08	72.08	117.079	[M+H]+	3	-	-	124411	76769.3	135033	164584
pmp001269	Hexadecyl ethanolamine	Alkaloids	C18H39NO	286.31	268.3	285.303	[M+H]+	3	-	-	36753.7	58903.2	61152.4	32035.2
Rfmb320	1-Methylpiperidine-2-carboxylic acid*	Alkaloids	C7H13NO2	144.102	84.0813	143.095	[M+H]+	3	7730-87-2	-	1.00846e+06	957114	913571	857255
Zajp000573	N-(4-oxopentyl)-acetamide*	Alkaloids	C7H13NO2	144.1	84.08	143.095	[M+H]+	3	-	-	1.00846e+06	957114	913571	857255
Lmcp000611	2-Amino-4,5-dihydro-1H-imidazole-4-acetic acid	Alkaloids	C5H9N3O2	144.08	84.06	143.07	[M+H]+	3	69098-41-5	-	1.00846e+06	957114	913571	857255
Cmbp003769	N5-(1-((Carboxymethyl)amino)-3-((3-(4-hydroxy-3,5-dimethoxyphenyl)allyl)thio)-1-oxopropan-2-yl)glutamine	Alkaloids	C21H29N3O9S	500.17	161.06	499.163	[M+H]+	3	-	-	12190.4	97467.4	28303.5	67751.7
MWStz480	Integerrimine	Alkaloids	C18H25NO5	336.18	120.08	335.173	[M+H]+	3	480-79-5	C10328	29996.2	48005.7	719920	176757
Zmpp001726	Epinephrine	Alkaloids	C9H13NO3	184.1	124.07	183.089	[M+H]+	3	51-43-4	C00788	46136.6	55829.1	47445.3	41936.2
Wbmp003602	Obaberine	Alkaloids	C38H42N2O6	623.31	623.31	622.304	[M+H]+	3	1263-80-5	C09596	1.40417e+06	1.3569e+06	913650	1.49142e+06
Zblp001554	3,3-dimethoxyindolequinone	Alkaloids	C10H11NO3	194.08	133.03	193.074	[M+H]+	3	-	-	30899.1	30786	28788.2	25168.5
Ladp002935	3-quinolinecarboxylic acid*	Alkaloids	C10H7NO3	190.05	144.04	189.043	[M+H]+	3	-	-	30086.2	39093.7	22936	56154.3
Layp001601	Malonyl hydroxymenisdaurin D	Alkaloids	C17H23NO11	418.13	152.07	417.127	[M+H]+	3	-	-	50904.2	80023.6	38618.3	57869.2
pmp000724	Pseudoephedrine	Alkaloids	C10H15NO	166.12	121.06	165.115	[M+H]+	3	90-82-4	C02765	141606	68860.1	162486	118914
Wbmp003614	Leucoxine-glucose	Alkaloids	C26H31NO10	518.2	518.2	517.195	[M+H]+	3	-	-	69381.8	98649.4	6695.32	102135
Lmyp003387	2-Oxo-3,4-dihydro-1H-quinoline-3-carboxylic acid	Alkaloids	C10H9NO3	192.07	146.06	191.058	[M+H]+	3	246867-17-4	-	22562.2	23755.5	27668.4	17368
mws2218	Caffeine	Alkaloids	C8H10N4O2	195.09	83.06	194.08	[M+H]+	1	58-08-2	C07481	246758	2760.98	18608.6	74080.8
Zbkp008024	Artemisinic aldehyde	Alkaloids	C15H22O	219.17	159.12	218.167	[M+H]+	3	-	C20308	16432.4	34895.1	21567.4	18981.4
MWSslk108	O-Acetyl-L-carnitine	Alkaloids	C9H17NO4	204.13	85.03	203.116	[M+H]+	3	3040-38-8	-	599651	536131	717422	722950
pmb0502	p-Coumaroylspermidine	Alkaloids	C16H25N3O2	292.2	147.04	291.195	[M+H]+	3	-	-	118340	320991	184393	173347
NK10246260	2,4-Dihydroxyquinoline	Alkaloids	C9H7NO2	162.06	116.05	161.048	[M+H]+	3	86-95-3	C16716	1448.8	11805.3	9449.63	15949.4
pme2024	Serotonin; 5-Hydroxytryptamine*	Alkaloids	C10H12N2O	177.1	160.08	176.095	[M+H]+	3	50-67-9	C00780	1.60501e+06	1.26369e+06	1.37692e+06	1.39094e+06
pmb0774	N-Hydroxytryptamine*	Alkaloids	C10H12N2O	177.102	160.075	176.095	[M+H]+	3	-	C17203	1.40469e+06	1.12571e+06	1.11914e+06	1.28297e+06
MWSmce572	Cinnamamide	Alkaloids	C9H9NO	148.08	103.06	147.068	[M+H]+	3	22031-64-7	-	13256.4	13019.1	12640.6	14242.8
Wafp002664	1-O-p-Coumaroyllysine	Alkaloids	C15H20N2O4	293.16	147.04	292.142	[M+H]+	3	-	-	18538.3	28863.1	7944.97	315032
Hmyp002656	Methyl dioxindole-3-acetate	Alkaloids	C11H11NO4	222.08	130.06	221.069	[M+H]+	3	57061-18-4	-	15866.4	17222.1	5295.54	15149.7
Hmlp000935	Vanillylamine	Alkaloids	C8H11NO2	154.09	137.06	153.079	[M+H]+	3	1196-92-5	C16666	1335.99	4264.01	57729.3	19772.5
Smjp001498	Hypaphorine	Alkaloids	C14H18N2O2	247.14	146.06	246.137	[M+H]+	3	487-58-1	C09213	1332.51	19663.7	21205.9	13214.2
pme1137	6-Hydroxynicotinic acid	Alkaloids	C6H5NO3	140.03	94.03	139.027	[M+H]+	3	5006-66-6	C01020	30925	21634.3	2704.63	28104.3
Wdhp004605	7-methoxy-1-[(4-methoxyphenyl)methyl]-2-methyl-3,4-dihydro-1h-isoquinolin-6-ol	Alkaloids	C19H23NO3	314.17	121.06	313.168	[M+H]+	3	-	-	1249.65	1249.65	55616.8	19846.1
Wasn002329	Xanthurenic Acid 8-O-Glucoside	Alkaloids	C16H17NO9	366.08	160.04	367.09	[M-H]-	3	97451-32-6	-	972548	1.02896e+06	621345	777677
Yacn003968	Cantleyine	Alkaloids	C11H13NO3	206.08	147.04	207.089	[M-H]-	3	30333-81-4	C09933	89085.4	178572	152182	122680
mws1417	Indole-3-carboxylic acid*	Alkaloids	C9H7NO2	160.04	116.05	161.048	[M-H]-	3	771-50-6	C19837	9543.8	19746	55809.8	31137.1
mws0102	Indole-5-carboxylic acid*	Alkaloids	C9H7NO2	160.04	116.05	161.048	[M-H]-	3	1670-81-1	-	9543.8	19746	55809.8	31137.1
Lmyn002540	Dioxindole-3-acetyl-3-O-glucoside	Alkaloids	C16H19NO9	368.1	162.06	369.106	[M-H]-	3	-	-	479993	678688	475592	538064
Lmxn006423	2(3H)-Benzothiazolone	Alkaloids	C7H5NOS	150	122.01	151.009	[M-H]-	3	934-34-9	-	16231.2	15114.6	10942.8	13457.4
Zmtn001624	N-Acetylisatin	Alkaloids	C10H7NO3	188.04	144.05	189.043	[M-H]-	3	574-17-4	C02172	8904.72	18328.4	16070.8	25402.5
Zbkn000765	Guanosine 3'-phosphate	Alkaloids	C10H14N5O8P	362.05	211	363.058	[M-H]-	3	117-68-0	C06193	52490	86331.5	546874	162017
pme1216	2-Picolinic acid	Alkaloids	C6H5NO2	122.02	78.03	123.032	[M-H]-	3	98-98-6	C10164	6085.7	26083.8	49240.3	17799
mws1038	Pantetheine	Alkaloids	C11H22N2O4S	277.12	146.08	278.13	[M-H]-	3	496-65-1	C00831	19589.3	1318.73	1318.73	25887.6
Lcsp002417	Ser-Val-Leu	Amino acids and derivatives	C14H27N3O5	318.2	159.11	317.195	[M+H]+	1	-	-	66569.9	100446	1.92559e+06	399990
Safp003456	6-(6-aminohexanoylamino)hexanoate	Amino acids and derivatives	C12H24N2O3	245.19	86.1	244.179	[M+H]+	1	-	-	122053	287314	2.3163e+06	595663
Zmmp002946	(3-(carboxyamino)-2-methylpropanoyl)phenylalanine*	Amino acids and derivatives	C14H18N2O5	295.129	120.081	294.122	[M+H]+	1	-	-	783436	817406	1.31329e+06	1.04354e+06
Wccp002870	γ-Glu-Phe*	Amino acids and derivatives	C14H18N2O5	295.13	120.08	294.122	[M+H]+	1	7432-24-8	-	783436	817406	1.31329e+06	1.04354e+06
MW0156004	Pro-Thr-His	Amino acids and derivatives	C15H23N5O5	376.16	137.06	353.17	[M+Na]+	3	-	-	259751	391727	192399	293128
MW0156837	Ser-Lys-Cys	Amino acids and derivatives	C12H24N4O5S1	359.13	151.04	336.147	[M+Na]+	3	-	-	51358.7	122637	75070.7	67972.8
MW0150058	Glu-Leu-Met	Amino acids and derivatives	C16H29N3O6S1	392.19	213.11	391.178	[M+H]+	3	-	-	300918	249504	217682	260728
MWS201458	Phe-Ile	Amino acids and derivatives	C15H22N2O3	279.17	120.09	278.163	[M+H]+	1	22951-94-6	-	54926.5	43478.7	1.02494e+06	239580
Zmmp003443	γ-Glu-Trp	Amino acids and derivatives	C16H19N3O5	334.14	188.07	333.132	[M+H]+	1	66471-20-3	-	373054	490973	1.01323e+06	646818
MW0150882	His-Cys-Asn	Amino acids and derivatives	C13H20N6O5S1	373.13	201.05	372.122	[M+H]+	3	-	-	481561	667514	330253	497781
MW0149797	Gln-Ser-Ala	Amino acids and derivatives	C11H20N4O6	305.15	190.08	304.138	[M+H]+	3	-	-	458050	531925	411155	498147
mws5035	L-Leucyl-L-phenylalanine	Amino acids and derivatives	C15H22N2O3	279.17	120.08	278.163	[M+H]+	2	56217-82-4	-	153782	197090	3.56643e+06	857156
Lcsp002225	L-Glutaminyl-L-tryptophan	Amino acids and derivatives	C16H20N4O4	333.16	188.07	332.149	[M+H]+	3	66851-83-0	-	19915.6	20237.8	890450	154733
mws4176	L-Alanyl-L-Phenylalanine	Amino acids and derivatives	C12H16N2O3	237.12	120.09	236.116	[M+H]+	3	3061-90-3	-	45366.2	48235.7	2.80217e+06	532742
MW0109216	Phe-Val	Amino acids and derivatives	C14H20N2O3	265.15	120.08	264.147	[M+H]+	3	3918-90-9	-	95303.2	87915.8	4.50459e+06	867796
MW0146248	Asp-Pro-Tyr	Amino acids and derivatives	C18H23N3O7	394.16	251.1	393.154	[M+H]+	3	-	-	138850	20054.2	653378	224197
Lmhp001670	L-Valyl-L-Leucine	Amino acids and derivatives	C11H22N2O3	231.17	72.08	230.163	[M+H]+	2	3989-97-7	-	238658	308811	7.4174e+06	1.65878e+06
Zbqp003191	5-(carbamoyloxy)-2-oxopentyl L-leucinate	Amino acids and derivatives	C12H22N2O5	275.16	86.1	274.153	[M+H]+	2	-	-	248447	196272	181524	202428
MW0145316	Arg-Cys-Ser	Amino acids and derivatives	C12H24N6O5S1	365.16	306.11	364.153	[M+H]+	3	-	-	752339	8.47273e+06	6.62876e+06	5.4558e+06
Lmhp002001	L-Valyl-L-Phenylalanine	Amino acids and derivatives	C14H20N2O3	265.15	72.08	264.147	[M+H]+	3	3918-92-1	-	119049	187205	1.97896e+06	573513
MWS4309	Glycyl-tryptophan	Amino acids and derivatives	C13H15N3O3	262.12	188.07	261.111	[M+H]+	3	2390-74-1	-	97487.6	39356.9	316170	91497.6
MWSmce056	DL-Tryptophan	Amino acids and derivatives	C11H12N2O2	205.09	146.06	204.09	[M+H]+	1	54-12-6	C00806	4.1606e+07	4.77714e+07	4.47982e+07	4.63024e+07
Zazp002547	cyclo-(Gly-Phe)	Amino acids and derivatives	C11H12N2O2	205.1	146.06	204.09	[M+H]+	1	10125-07-2	-	4.56241e+07	5.3173e+07	4.95359e+07	5.00502e+07
MW0108306	Met-Lys	Amino acids and derivatives	C11H23N3O3S	278.15	246.12	277.146	[M+H]+	3	45214-88-8	-	119013	754717	244952	550544
MW0150430	Gly-Lys-Tyr	Amino acids and derivatives	C17H26N4O5	367.2	264.16	366.19	[M+H]+	3	-	-	272686	363645	259742	348600
Zmmp002333	L-Homonorleucine	Amino acids and derivatives	C7H15NO2	146.12	83.09	145.11	[M+H]+	3	44902-02-5	-	74660.1	51556.1	53400.8	63569.1
Zbqp002511	N-Methylisoleucine	Amino acids and derivatives	C7H15NO2	146.12	55.05	145.11	[M+H]+	3	39554-61-5	-	167660	148308	120017	155196
mws5042	L-Glycyl-L-phenylalanine*	Amino acids and derivatives	C11H14N2O3	223.11	120.09	222.1	[M+H]+	1	721-66-4	-	303413	243035	3.68117e+06	950696
MW0155854	Pro-Glu-His	Amino acids and derivatives	C16H23N5O6	382.17	220.12	381.165	[M+H]+	3	-	-	974467	1.03552e+06	574124	813795
Lcfp121209	Val-Ala-Ile	Amino acids and derivatives	C14H27N3O4	302.21	143.12	301.2	[M+H]+	1	-	-	32667.9	33254.7	503994	106088
MWSprf117	5-Hydroxy-DL-tryptophan(5-HTP)	Amino acids and derivatives	C11H12N2O3	221.09	130.06	220.085	[M+H]+	1	56-69-9	C01017	323276	197452	599940	294409
mws4532g	D-Ornithine	Amino acids and derivatives	C5H12N2O2	133.1	70.07	132.09	[M+H]+	3	348-66-3	-	69116.2	76403.5	69184.1	74850
Wasyqp1413	Imino-Tryptophan	Amino acids and derivatives	C11H10N2O2	203.08	157.08	202.074	[M+H]+	1	-	C21124	169953	248240	200801	171104
Lcsp001929	Ala-Glu-Leu	Amino acids and derivatives	C14H25N3O6	332.18	173.09	331.174	[M+H]+	3	-	-	32662.6	49143.1	633454	151071
Lcsp001901	Leu-Ile-Glu	Amino acids and derivatives	C17H31N3O6	374.23	199.18	373.221	[M+H]+	1	-	-	28435.6	28230.5	533512	137134
MWS201381	Ser-Trp	Amino acids and derivatives	C14H17N3O4	292.13	188.07	291.122	[M+H]+	3	94421-70-2	-	43385.8	32696.6	437562	111927
MW0150416	Gly-Lys-Gln	Amino acids and derivatives	C13H25N5O5	332.2	177.05	331.186	[M+H]+	3	-	-	27563.2	354982	362968	152391
Zbqp002414	h-gamma-Glu-leu-oh	Amino acids and derivatives	C11H20N2O5	261.15	132.1	260.137	[M+H]+	2	-	-	34483.7	52124.6	86728.3	60739.6
pmf0470	cis-4-Hydroxy-D-proline*	Amino acids and derivatives	C5H9NO3	132.065	86.0601	131.058	[M+H]+	3	2584-71-6	C03440	3.33755e+07	1.80418e+07	2.83485e+07	2.79126e+07
MWS04455	Cis-L-3-hydroxyproline*	Amino acids and derivatives	C5H9NO3	132.07	86.06	131.058	[M+H]+	3	567-35-1	C19706	3.33755e+07	1.80418e+07	2.83485e+07	2.79126e+07
ZbWp002423	N-methylphenylalanine*	Amino acids and derivatives	C10H13NO2	180.1	120.08	179.095	[M+H]+	3	-	-	174772	133640	422345	199357
MWS201397	Hyp-Val	Amino acids and derivatives	C10H18N2O4	231.13	86.06	230.127	[M+H]+	3	-	-	200537	60767	162856	89114.7
mws0254	L-Histidine	Amino acids and derivatives	C6H9N3O2	156.08	110.07	155.07	[M+H]+	1	71-00-1	C00135	7.413e+06	6.99885e+06	6.41198e+06	7.28054e+06
MW0145720	Asn-Gln-Gln	Amino acids and derivatives	C14H24N6O7	389.18	163.11	388.171	[M+H]+	3	-	-	330577	342608	281101	329796
pme0057	L-Homocysteine	Amino acids and derivatives	C4H9NO2S	136.04	118.03	135.035	[M+H]+	3	6027-13-0	C00155	106921	89001.3	80231.9	77642.1
MWS201455	Asp-Lys*	Amino acids and derivatives	C10H19N3O5	262.14	84.08	261.132	[M+H]+	3	5891-51-0	-	385504	400448	416472	386480
MWS201412	Lys-Asp*	Amino acids and derivatives	C10H19N3O5	262.138	84.0816	261.132	[M+H]+	3	20556-18-7	-	385504	400448	416472	386480
Safp020010	N-Lauroylglycine	Amino acids and derivatives	C14H27NO3	258.21	57.07	257.199	[M+H]+	1	-	-	46698.8	104258	93035.2	95859.1
Zmdp002216	γ-Glu-Leu*	Amino acids and derivatives	C11H20N2O5	261.14	86.1	260.137	[M+H]+	1	2566-39-4	-	559561	626883	1.08331e+06	821821
MWS1926	DL-Leucine*	Amino acids and derivatives	C6H13NO2	132.1	86.1	131.095	[M+H]+	1	328-39-2	-	4.6166e+06	2.31333e+06	4.33652e+06	3.54358e+06
MWSmce585	Methyl 3-aminopropanoate	Amino acids and derivatives	C4H9NO2	104.07	59.01	103.063	[M+H]+	3	4138-35-6	-	1.02505e+06	968370	1.06649e+06	983084
MWS5164	N,N'-Dimethylarginine;SDMA*	Amino acids and derivatives	C8H18N4O2	203.15	70.07	202.143	[M+H]+	1	30344-00-4	-	1.20278e+06	1.31283e+06	1.20001e+06	1.16478e+06
NK10251888	NG,NG-Dimethyl-L-arginine*	Amino acids and derivatives	C8H18N4O2	203.15	70.07	202.143	[M+H]+	1	30315-93-6	C03626	1.20278e+06	1.31283e+06	1.20001e+06	1.16478e+06
Wayp001104	N-(1-Deoxy-1-fructosyl)Tyrosine	Amino acids and derivatives	C15H21NO8	344.13	182.08	343.126	[M+H]+	3	-	-	49337.2	52251.6	164024	78821.4
Hmsp000364	L-Cyclopentylglycine	Amino acids and derivatives	C7H13NO2	144.1	98.09	143.095	[M+H]+	3	2521-84-8	-	701355	590309	623125	543788
Zmdp000292	Arginine methyl ester*	Amino acids and derivatives	C7H16N4O2	189.14	70.07	188.127	[M+H]+	1	-	-	1.37961e+07	1.13803e+07	1.11396e+07	1.15872e+07
Lmcsp00364	Succinyl arginine	Amino acids and derivatives	C10H18N4O5	275.14	175.12	274.128	[M+H]+	3	2478-02-6	C03296	41364.2	51872.9	75147.4	63478.5
MWS201465	Glu-Phe	Amino acids and derivatives	C14H18N2O5	295.13	120.08	294.122	[M+H]+	1	20556-22-3	-	34754	75692.5	380497	129687
MW0151486	Ile-Leu-Gln	Amino acids and derivatives	C17H32N4O5	373.25	145.03	372.237	[M+H]+	3	-	-	42632	38476.3	42681.2	28444.1
Walbp00984	N-(1-Deoxy-1-fructosyl)isoleucine	Amino acids and derivatives	C12H23NO7	294.15	86.1	293.147	[M+H]+	1	-	-	907874	604777	4.70332e+06	1.47844e+06
MW0151090	His-Thr-Ala	Amino acids and derivatives	C13H21N5O5	328.16	85.06	327.154	[M+H]+	3	-	-	409756	446336	315641	364506
Wasdp02253	L-Alanyl-L-tryptophan	Amino acids and derivatives	C14H17N3O3	276.13	188.07	275.127	[M+H]+	1	16305-75-2	-	20571	34461.4	706383	158071
MWS201449	Asn-Leu	Amino acids and derivatives	C10H19N3O4	246.14	141.1	245.138	[M+H]+	3	22601-71-4	-	48371.5	47368.4	453643	115484
MW0150871	His-Asp-Glu	Amino acids and derivatives	C15H21N5O8	400.15	136.06	399.139	[M+H]+	3	-	-	462129	556464	466756	437769
Zbkp000480	N2-Acetyl-L-lysine	Amino acids and derivatives	C8H16N2O3	189.12	84.08	188.116	[M+H]+	3	1946-82-3	C12989	1.12869e+06	1.02166e+06	912576	1.18853e+06
MW0148044	Cys-Met-Asp	Amino acids and derivatives	C12H21N3O6S2	368.1	206.04	367.087	[M+H]+	3	-	-	906385	853424	420041	613935
mws0250	L-Tyrosine*	Amino acids and derivatives	C9H11NO3	182.08	136.08	181.074	[M+H]+	1	60-18-4	C00082	1.03469e+07	1.07135e+07	9.15262e+06	8.65959e+06
MWSmce582	Methyl L-pyroglutamate	Amino acids and derivatives	C6H9NO3	144.07	84.04	143.058	[M+H]+	3	4931-66-2	-	53918.6	54243.6	158116	110646
MWS00204g	N-Ethylglycine*	Amino acids and derivatives	C4H9NO2	104.071	58.0659	103.063	[M+H]+	3	627-01-0	-	995500	1.14058e+06	997412	1.0366e+06
pme3033	N,N-Dimethylglycine*	Amino acids and derivatives	C4H9NO2	104.07	58.07	103.063	[M+H]+	3	1118-68-9	C01026	995500	1.14058e+06	997412	1.0366e+06
pme0170	N-Acetyl-L-Arginine	Amino acids and derivatives	C8H16N4O3	217.13	158.08	216.122	[M+H]+	3	155-84-0	-	111287	292505	137790	316342
Yalp000545	N-Methyl-L-proline*	Amino acids and derivatives	C6H11NO2	130.086	84.0812	129.079	[M+H]+	1	475-11-6	C22223	1.13551e+07	8.30339e+06	8.34225e+06	9.08491e+06
pme0122	N6-Acetyl-L-lysine	Amino acids and derivatives	C8H16N2O3	189.12	126.09	188.116	[M+H]+	3	692-04-6	C02727	348555	242471	354663	297866
MWS201414	Pro-Asn	Amino acids and derivatives	C9H15N3O4	230.11	70.07	229.106	[M+H]+	3	107856-82-6	-	89291	120043	114216	109512
MWS201415	Pro-Asp	Amino acids and derivatives	C9H14N2O5	231.1	70.07	230.09	[M+H]+	3	85227-98-1	-	138281	155343	367381	150537
Lcsp000522	Prolylproline	Amino acids and derivatives	C10H16N2O3	213.12	70.07	212.116	[M+H]+	3	20488-28-2	-	80900.4	127141	178486	145587
Zmmp000635	4,5-Dehydro-L-leucine*	Amino acids and derivatives	C6H11NO2	130.09	84.08	129.079	[M+H]+	1	-	-	1.13551e+07	8.30339e+06	8.34225e+06	9.08491e+06
Zmdp000441	3-(Allylsulphinyl)-L-alanine; Alliin	Amino acids and derivatives	C6H11NO3S	178.05	88.04	177.046	[M+H]+	3	17795-26-5	C08265	252468	266866	257720	260196
mws0216	Trans-4-Hydroxy-L-proline*	Amino acids and derivatives	C5H9NO3	132.065	86.0601	131.058	[M+H]+	3	51-35-4	C01157	4.02328e+07	2.38228e+07	4.11854e+07	3.81941e+07
MWS04555g	D-Allo-Isoleucine*	Amino acids and derivatives	C6H13NO2	132.102	86.0975	131.095	[M+H]+	1	1509-35-9	-	2.79284e+07	1.67828e+07	2.80238e+07	2.52187e+07
mws0258	L-Isoleucine*	Amino acids and derivatives	C6H13NO2	132.1	86.1	131.095	[M+H]+	1	73-32-5	C00407	2.79284e+07	1.67828e+07	2.80238e+07	2.52187e+07
mws0227	L-Leucine*	Amino acids and derivatives	C6H13NO2	132.102	86.0964	131.095	[M+H]+	1	61-90-5	C00123	2.79284e+07	1.67828e+07	2.80238e+07	2.52187e+07
pmb0034	L-α-Glutamyl-L-Glutamic Acid	Amino acids and derivatives	C10H16N2O7	277.1	148.06	276.096	[M+H]+	3	3929-61-1	C01425	58865.8	69050.1	69499.1	84346.5
Zmzp000145	Trimethyllysine	Amino acids and derivatives	C9H20N2O2	189.16	84.08	188.153	[M+H]+	1	23284-33-5	C03793	1.19951e+06	1.09894e+06	950784	1.01711e+06
MWS201437	Leu-Asp	Amino acids and derivatives	C10H18N2O5	247.13	86.1	246.122	[M+H]+	2	32949-40-9	-	205061	145366	828768	276412
MWS201408	Asp-Glu	Amino acids and derivatives	C9H14N2O7	263.09	136.04	262.08	[M+H]+	3	6157-06-8	-	82251.4	76065.1	59997.6	55920.1
pme1210	L-Methionine	Amino acids and derivatives	C5H11NO2S	150.06	61.01	149.051	[M+H]+	1	63-68-3	C00073	1.07462e+06	810569	1.32473e+06	1.10562e+06
MW0151060	His-Pro-Glu	Amino acids and derivatives	C16H23N5O6	404.15	272.11	381.165	[M+Na]+	3	-	-	525842	595602	505339	643056
mws3133	N-Acetyl-L-hydroxyproline	Amino acids and derivatives	C7H11NO4	174.08	86.06	173.069	[M+H]+	3	33996-33-7	-	51580.3	38803.6	42920.4	51687.3
MWS201398	Hyp-Ser	Amino acids and derivatives	C8H14N2O5	219.1	86.06	218.09	[M+H]+	3	-	-	34958.9	22481.1	159373	57855.5
Zmdp002020	S-1-Propenyl-L-cysteine	Amino acids and derivatives	C6H11NO2S	162.06	73.01	161.051	[M+H]+	3	52438-09-2	-	157502	446449	131909	183502
Wacyp00979	L-Gamma-Glutamyl-L-Theanine	Amino acids and derivatives	C12H21N3O6	304.15	158.08	303.143	[M+H]+	3	-	-	178363	109626	99562.3	133803
MW0145923	Asn-Tyr-Ala	Amino acids and derivatives	C16H22N4O6	367.15	188.07	366.154	[M+H]+	3	-	-	95667.7	129080	100353	113364
Zmdp000972	S-Methyl-L-cysteine	Amino acids and derivatives	C4H9NO2S	136.04	91.05	135.035	[M+H]+	3	1187-84-4	C22040	4.01592e+06	4.48419e+06	4.70996e+06	4.47322e+06
MW0156708	Ser-Gln-Gly	Amino acids and derivatives	C10H18N4O6	291.13	175.12	290.123	[M+H]+	3	-	-	3.07199e+06	2.28774e+06	2.86174e+06	2.486e+06
pme2617	L-Methionine Sulfoxide	Amino acids and derivatives	C5H11NO3S	166.05	102.06	165.046	[M+H]+	3	3226-65-1	C02989	52681.4	69514.9	66234.9	68938.7
MWS201479	Tyr-Gly*	Amino acids and derivatives	C11H14N2O4	239.1	136.08	238.095	[M+H]+	3	673-08-5	-	33225.7	53759.7	220572	68120
MWS20645	Gly-Tyr*	Amino acids and derivatives	C11H14N2O4	239.103	136.076	238.095	[M+H]+	3	658-79-7	-	33225.7	53759.7	220572	68120
Zbqp001937	2,6-diamino-7-methyl-5-oxooctanoic acid	Amino acids and derivatives	C9H18N2O3	203.14	130.05	202.132	[M+H]+	3	-	-	392205	523089	620316	520559
Lcsp001578	Ser-Gly-Ile	Amino acids and derivatives	C11H21N3O5	276.16	132.1	275.148	[M+H]+	3	-	-	30274	41711.2	96851.3	45556.6
MWS04559g	3-Hydroxy-L-phenylalanine*	Amino acids and derivatives	C9H11NO3	182.08	136.08	181.074	[M+H]+	1	587-33-7	C20807	6.25019e+06	8.05286e+06	6.32823e+06	8.70614e+06
mws0582	S-(Methyl)glutathione	Amino acids and derivatives	C11H19N3O6S	322.11	130.05	321.099	[M+H]+	3	2922-56-7	C11347	643262	325077	449319	485065
MW0107171	Gly-Gly-Val	Amino acids and derivatives	C9H17N3O4	232.14	130.09	231.122	[M+H]+	3	-	-	349767	573803	418220	472191
MW0151051	His-Phe-Ser	Amino acids and derivatives	C18H23N5O5	390.17	161.06	389.17	[M+H]+	3	-	-	496077	555386	337162	487253
Sasp002507	(2S,3S)-2-amino-3-phenylbutanoic acid*	Amino acids and derivatives	C10H13NO2	180.1	120.08	179.095	[M+H]+	3	25488-25-9	C20895	141578	138500	330307	159464
Wacyp01167	(6-amino-3-oxohexan-2-yl)proline	Amino acids and derivatives	C11H20N2O3	229.15	142.09	228.147	[M+H]+	1	-	-	1.02595e+06	948237	910241	930756
MEDL00349	Ser-Leu	Amino acids and derivatives	C9H18N2O4	219.13	60.04	218.127	[M+H]+	3	6665-16-3	-	154474	189643	3.28261e+06	689484
MWS201444	Gln-Gly	Amino acids and derivatives	C7H13N3O4	204.1	84.04	203.091	[M+H]+	3	2650-65-9	-	5.47716e+06	5.6373e+06	5.71015e+06	5.6824e+06
MWS201419	Lys-Gly	Amino acids and derivatives	C8H17N3O3	204.13	84.08	203.127	[M+H]+	3	7563-03-3	-	5.47716e+06	5.6373e+06	5.71015e+06	5.6824e+06
MWS201391	Asn-Ile	Amino acids and derivatives	C10H19N3O4	246.15	166.09	245.138	[M+H]+	3	438533-59-6	-	59581.5	77787.5	687561	172779
pme1313	N'-Formylkynurenine	Amino acids and derivatives	C11H12N2O4	237.09	192.07	236.08	[M+H]+	3	1022-31-7	C02700	53009.4	40413.3	70515.7	45198
pme0021	L-Phenylalanine	Amino acids and derivatives	C9H11NO2	166.09	120.08	165.079	[M+H]+	1	63-91-2	C00079	9.18493e+06	4.96834e+06	1.09474e+07	8.21716e+06
MWS201478	Phe-Ser	Amino acids and derivatives	C12H16N2O4	253.12	120.09	252.111	[M+H]+	1	16053-39-7	-	108446	86652.2	964215	202965
Zmjp000182	N-Monomethyl-L-arginine*	Amino acids and derivatives	C7H16N4O2	189.13	70.07	188.127	[M+H]+	1	17035-90-4	C03884	1.28472e+07	1.11632e+07	1.03439e+07	1.1156e+07
MW0107439	Ile-Glu-Lys	Amino acids and derivatives	C17H32N4O6	389.24	161.06	388.232	[M+H]+	3	-	-	47682.3	41315.4	31743.4	42425.5
MW0144704	Ala-Pro-Ala	Amino acids and derivatives	C11H19N3O4	258.14	129.1	257.138	[M+H]+	3	-	-	415996	422017	353582	391122
Lmhp001461	L-Prolyl-L-Leucine	Amino acids and derivatives	C11H20N2O3	229.15	70.07	228.147	[M+H]+	1	52899-07-7	-	271800	422215	4.7428e+06	1.21945e+06
pme0193	L-Glutamine	Amino acids and derivatives	C5H10N2O3	147.08	84.04	146.069	[M+H]+	1	56-85-9	C00064	2.96581e+06	2.6082e+06	3.53331e+06	3.18579e+06
pme0026	L-Lysine	Amino acids and derivatives	C6H14N2O2	147.11	84.08	146.106	[M+H]+	1	56-87-1	C00047	2.96581e+06	2.6082e+06	3.53331e+06	3.18579e+06
Waqkp01044	3-Methoxytyrosine	Amino acids and derivatives	C10H13NO4	212.09	149.06	211.084	[M+H]+	1	7636-26-2	-	119472	358868	287956	240540
pme1286	S-(5'-Adenosy)-L-homocysteine	Amino acids and derivatives	C14H20N6O5S	385.13	250	384.122	[M+H]+	1	979-92-0	C00021	27030.8	77238.9	30434.1	57653.1
Zbqp000676	3-(triazan-2-yl)propyl L-prolinate	Amino acids and derivatives	C8H18N4O2	203.15	116.07	202.143	[M+H]+	1	-	-	124016	161431	137547	149884
MW0105748	Arg-Ser	Amino acids and derivatives	C9H19N5O4	262.15	128.07	261.144	[M+H]+	3	70921-62-9	-	1.60734e+06	373342	803482	689296
Lmhp002031	L-Leucyl-L-Leucine	Amino acids and derivatives	C12H24N2O3	245.19	86.1	244.179	[M+H]+	1	3303-31-9	-	291918	225780	3.79059e+06	785190
mws1587	L-Norleucine*	Amino acids and derivatives	C6H13NO2	132.1	86.1	131.095	[M+H]+	1	327-57-1	C01933	4.18667e+07	2.49729e+07	4.33019e+07	3.53516e+07
mws4516	Pyroglutamic acid	Amino acids and derivatives	C5H7NO3	130.05	84.05	129.043	[M+H]+	2	4042-36-8	-	2.51701e+07	2.41521e+07	1.87415e+07	2.0153e+07
Lmrj001698	L-Seryl-L-Isoleucine	Amino acids and derivatives	C9H18N2O4	219.13	60.04	218.127	[M+H]+	1	91086-51-0	-	155971	181814	3.06921e+06	620494
Zbqp002380	Tyr-Leu	Amino acids and derivatives	C15H22N2O4	295.16	136.08	294.158	[M+H]+	1	17355-10-1	-	140568	132465	1.51345e+06	452948
Lcsp001861	Leu-Pro	Amino acids and derivatives	C11H20N2O3	229.15	116.07	228.147	[M+H]+	1	-	-	404252	555184	5.74089e+06	1.52118e+06
MW0107047	Gly Ala Arg	Amino acids and derivatives	C11H22N6O4	325.16	60.05	302.17	[M+Na]+	3	61257-72-5	-	252444	248440	180343	206573
Zmmp001941	Hydroxythreonine xyloside	Amino acids and derivatives	C9H17NO8	268.104	136.062	267.095	[M+H]+	3	-	-	585441	2.96655e+06	9.12888e+06	3.31716e+06
Sasp001236	7-Hydroxy-tryptophan	Amino acids and derivatives	C11H12N2O3	221.09	130.06	220.085	[M+H]+	1	-	-	453711	496328	519815	404976
Zkep154151	N(2)-malonyl-D-tryptophan	Amino acids and derivatives	C14H14N2O5	291.09	159.09	290.09	[M+H]+	1	3184-74-5	C03414	250776	328623	373824	257336
MWS201436	Lys-Thr	Amino acids and derivatives	C10H21N3O4	248.16	84.08	247.153	[M+H]+	3	97791-84-9	-	65071.5	60514.5	126784	72149.6
MWS0933	1-Methylhistidine*	Amino acids and derivatives	C7H11N3O2	170.092	124.087	169.085	[M+H]+	3	332-80-9	-	687495	698154	382898	597639
pme0181	3-Methyl-L-Histidine*	Amino acids and derivatives	C7H11N3O2	170.09	124.09	169.085	[M+H]+	3	368-16-1	C01152	687495	698154	382898	597639
MW0151318	Ile-Ala-Trp	Amino acids and derivatives	C20H28N4O4	389.22	191.14	388.211	[M+H]+	3	-	-	950903	953189	659586	949745
Lcfp121068	CycloPro-Arg	Amino acids and derivatives	C11H19N5O2	254.16	195.11	253.154	[M+H]+	3	-	-	78301.7	162364	116764	103265
MW0107446	Ile-Ile-Thr	Amino acids and derivatives	C16H31N3O5	346.23	314.12	345.226	[M+H]+	3	-	-	2.06597e+06	2.65893e+06	2.24488e+06	2.26861e+06
MW0146085	Asp-Gln-Met	Amino acids and derivatives	C14H24N4O7S1	393.14	291.13	392.137	[M+H]+	3	-	-	3.27061e+06	5.20334e+06	3.64216e+06	4.05366e+06
mws0629	L-Aspartyl-L-Phenylalanine	Amino acids and derivatives	C13H16N2O5	281.11	166.09	280.106	[M+H]+	2	13433-09-5	-	241406	298565	3.28767e+06	741960
Zmmp003258	Glu-Pro-Leu	Amino acids and derivatives	C16H27N3O6	358.2	116.07	357.19	[M+H]+	3	-	-	53964.3	79928.4	609837	177120
MW0145479	Arg-Pro-Gly	Amino acids and derivatives	C13H24N6O4	351.18	248.14	328.186	[M+Na]+	3	-	-	4.3182e+06	7.74065e+06	5.59049e+06	5.74634e+06
MW0148039	Cys-Lys-Phe	Amino acids and derivatives	C18H28N4O4S1	419.17	161.06	396.183	[M+Na]+	3	-	-	276353	335056	307580	337337
MWS201443	Ser-Lys	Amino acids and derivatives	C9H19N3O4	234.15	84.08	233.138	[M+H]+	3	22677-61-8	-	58657	69003.3	123629	82871
MWSslk140	N-Acetyl-L-Methionine	Amino acids and derivatives	C7H13NO3S	192.07	56.05	191.062	[M+H]+	3	65-82-7	C02712	46794.5	41022.8	76345.6	50517.2
Lcsp002477	Gly-Val-Leu	Amino acids and derivatives	C13H25N3O4	288.19	129.1	287.185	[M+H]+	1	-	-	28301.7	75851.8	769181	150556
MW0151664	Ile-Arg	Amino acids and derivatives	C12H25N5O3	288.2	175.12	287.196	[M+H]+	3	55715-01-0	-	20708.6	65820.4	633195	123815
Lcsp001834	Gly-Val-Val	Amino acids and derivatives	C12H23N3O4	274.18	129.1	273.169	[M+H]+	3	79672-11-0	-	10380.4	25243.4	191906	53959.3
Zbqp003125	Ile-Phe	Amino acids and derivatives	C15H22N2O3	279.17	86.1	278.163	[M+H]+	1	-	-	152771	113923	1.70852e+06	395458
MW0155824	Pro-Cys-Ser	Amino acids and derivatives	C11H19N3O5S1	306.11	288.1	305.105	[M+H]+	3	-	-	89842.4	1.09169e+06	963591	690692
Lcsp003225	Leu-Glu-Phe	Amino acids and derivatives	C20H29N3O6	408.21	215.14	407.206	[M+H]+	3	-	-	19945	30364.3	211245	46828.9
MW0144680	Ala-Met-Phe	Amino acids and derivatives	C17H25N3O4S1	368.16	177.05	367.157	[M+H]+	3	-	-	15089.5	47503.9	54730	27922.3
MWS1771	L-Tyrosine methyl ester	Amino acids and derivatives	C10H13NO3	196.1	91.05	195.089	[M+H]+	3	1080-06-4	C03404	43061.3	35547.5	40567.1	38243.7
MWS201400	Val-Trp	Amino acids and derivatives	C16H21N3O3	304.17	188.07	303.158	[M+H]+	2	24587-37-9	-	21789.5	15106.3	162826	40247.5
pme0124	L-Glycyl-L-proline	Amino acids and derivatives	C7H12N2O3	173.09	116.07	172.085	[M+H]+	3	704-15-4	-	48432.9	10097.8	83261.1	39730.9
MW0144466	Ala-Arg-Ala	Amino acids and derivatives	C12H24N6O4	317.19	81.07	316.186	[M+H]+	3	-	-	43967.1	42205.5	32711.9	37262
MW0153033	Lys-Leu-Glu	Amino acids and derivatives	C17H32N4O6	389.24	129.1	388.232	[M+H]+	3	-	-	22560.1	43169.2	395105	84321.1
pme3827	3,4-Dihydroxy-L-phenylalanine (L-Dopa)	Amino acids and derivatives	C9H11NO4	198.08	152.07	197.069	[M+H]+	3	59-92-7	C00355	89866.3	210185	116084	163559
MWS201464	Lys-Phe	Amino acids and derivatives	C15H23N3O3	294.18	84.08	293.174	[M+H]+	3	6235-35-4	-	85439.6	50087.8	148407	81762
MWS201442	Phe-Thr	Amino acids and derivatives	C13H18N2O4	267.13	120.08	266.127	[M+H]+	1	51352-44-4	-	94843.2	81143.5	2.41717e+06	477958
Lmrj002087	L-Isoleucyl-L-Aspartate	Amino acids and derivatives	C10H18N2O5	247.13	86.09	246.122	[M+H]+	3	-	-	497307	537294	1.96542e+06	689769
MWS201461	Leu-Arg	Amino acids and derivatives	C12H25N5O3	288.2	175.12	287.196	[M+H]+	2	26607-15-8	-	50053.9	42340.3	502237	139051
MW0150595	Gly-Pro-Glu	Amino acids and derivatives	C12H19N3O6	302.13	140.08	301.127	[M+H]+	3	32302-76-4	-	88392.1	132639	102738	106562
Lcsp003132	Ala-Ile-Leu	Amino acids and derivatives	C15H29N3O4	316.22	157.13	315.216	[M+H]+	3	-	-	48240.5	44654.4	977430	198737
pme0109	Methyldopa	Amino acids and derivatives	C10H13NO4	212.09	166.09	211.084	[M+H]+	3	555-30-6	C07194	246467	647599	572717	457144
ML10181668	Cycloleucine*	Amino acids and derivatives	C6H11NO2	130.09	84.08	129.079	[M+H]+	1	52-52-8	C03969	3.62163e+06	2.56866e+06	3.67791e+06	3.55257e+06
MW0151668	Ile-Glu*	Amino acids and derivatives	C11H20N2O5	261.14	86.09	260.137	[M+H]+	1	42516-53-0	-	103798	144364	1.72635e+06	381127
MW0150469	Gly-Pro-Met	Amino acids and derivatives	C12H21N3O4S1	304.13	272.1	303.125	[M+H]+	3	109456-28-2	-	9.8143e+06	1.19589e+07	1.07882e+07	1.07131e+07
Zmdp001647	γ-Glu-Val	Amino acids and derivatives	C10H18N2O5	247.13	184.1	246.122	[M+H]+	3	-	-	37762.1	29484.7	41819.5	28840
MWS201471	Lys-Tyr	Amino acids and derivatives	C15H23N3O4	310.18	84.08	309.169	[M+H]+	3	35978-98-4	-	16896	22492.6	112059	40037.1
MW0105874	Asp-Pro-Glu	Amino acids and derivatives	C14H21N3O8	360.15	145.05	359.133	[M+H]+	3	-	-	4.7404e+06	7.84927e+06	8.43896e+06	6.19087e+06
MWS201483	Phe-Hyp	Amino acids and derivatives	C14H18N2O4	279.13	120.08	278.127	[M+H]+	2	90965-82-5	-	23810.6	15849	26611.2	22233.8
Lcsp001096	Ser-Ile-Asn	Amino acids and derivatives	C13H24N4O6	333.18	173.13	332.17	[M+H]+	3	-	-	33119.8	42887.5	277396	87157.2
Lcfp121207	Ile-Gly-Ile	Amino acids and derivatives	C14H27N3O4	302.21	143.12	301.2	[M+H]+	1	-	-	61618.1	65703.8	1.51919e+06	366904
mws0736	N-Glycyl-L-leucine*	Amino acids and derivatives	C8H16N2O3	189.12	86.1	188.116	[M+H]+	3	869-19-2	C02155	143560	266135	3.57816e+06	996280
mws5041	Gly-Ile*	Amino acids and derivatives	C8H16N2O3	189.123	86.0964	188.116	[M+H]+	3	19461-38-2	-	143560	218784	3.34068e+06	880932
Zmqp003920	Ile-Trp	Amino acids and derivatives	C17H23N3O3	318.18	188.07	317.174	[M+H]+	1	13589-06-5	-	35290.3	22274.7	194792	69424
MWS201447	Phe-Ala	Amino acids and derivatives	C12H16N2O3	237.12	120.09	236.116	[M+H]+	3	3918-87-4	-	20731.2	28821.9	1.31668e+06	224356
MWSslk120	N-Acetyl-DL-phenylalanine	Amino acids and derivatives	C11H13NO3	208.1	120.08	207.089	[M+H]+	3	2901-75-9	-	11429.9	121178	60653.5	98998.6
MW0144828	Ala-ile	Amino acids and derivatives	C9H18N2O3	203.14	101.01	202.132	[M+H]+	3	29727-65-9	-	1.72936e+06	1.90049e+06	1.60232e+06	1.75058e+06
MWS201469	Glu-Arg	Amino acids and derivatives	C11H21N5O5	304.16	175.12	303.154	[M+H]+	3	7219-59-2	-	360001	242440	292057	288343
Lcsp000959	Gly-Val-Ala	Amino acids and derivatives	C10H19N3O4	246.14	72.08	245.138	[M+H]+	3	-	-	41676.3	25011.6	197371	73683.2
mws0193	L-Homocitrulline	Amino acids and derivatives	C7H15N3O3	190.12	84.08	189.111	[M+H]+	3	1190-49-4	C02427	75397.4	76477.4	89536.4	53618.6
Zmdp001857	γ-Glu-Tyr	Amino acids and derivatives	C14H18N2O6	311.12	165.05	310.116	[M+H]+	3	7432-23-7	-	36092.3	50920.6	68839.2	49507.4
pme0010	L-Serine	Amino acids and derivatives	C3H7NO3	106.05	70.03	105.043	[M+H]+	3	56-45-1	C00065	13973.9	18630.1	23306	16380.9
MW0105857	Asp-Gly-Lys	Amino acids and derivatives	C12H22N4O6	319.16	170.05	318.154	[M+H]+	3	-	-	26882	10746.2	52652.2	30241.7
pme2890	L-Homocystine	Amino acids and derivatives	C8H16N2O4S2	269.06	136.04	268.055	[M+H]+	3	626-72-2	C01817	33126.1	110469	621451	284579
Lmhp001732	L-Prolyl-L-Phenylalanine	Amino acids and derivatives	C14H18N2O3	263.14	70.06	262.132	[M+H]+	2	13589-02-1	-	47672.1	35922.4	524280	127755
MWS201480	Tyr-Ala	Amino acids and derivatives	C12H16N2O4	253.12	136.08	252.111	[M+H]+	3	730-08-5	-	17784	30009.1	180291	60135.4
MWS201445	Val-Pro	Amino acids and derivatives	C10H18N2O3	215.14	116.07	214.132	[M+H]+	1	20488-27-1	-	64844.5	145128	902506	251166
MWS00327g	L-Isoserine	Amino acids and derivatives	C3H7NO3	106.05	60.04	105.043	[M+H]+	3	632-13-3	-	28462.9	25980.7	35819.5	30518.2
pme1228	5-Hydroxy-L-tryptophan	Amino acids and derivatives	C11H12N2O3	221.09	204.07	220.085	[M+H]+	3	4350-09-8	C00643	20605.5	44873.8	37813.2	29556.7
pme0006	L-Proline*	Amino acids and derivatives	C5H9NO2	116.071	70.0651	115.063	[M+H]+	1	147-85-3	C00148	1.5788e+06	4.23615e+06	1.86452e+06	2.74304e+06
MWS00330g	1-Amino-1-cyclobutane-carboxylic-acid*	Amino acids and derivatives	C5H9NO2	116.071	70.0662	115.063	[M+H]+	1	22264-50-2	-	1.5788e+06	4.23615e+06	1.86452e+06	2.74304e+06
Lcsp002329	Gly-Leu-Val	Amino acids and derivatives	C13H25N3O4	288.19	143.12	287.185	[M+H]+	2	-	-	27132.5	41380.9	575733	173916
Safp004167	N6,N6-Dimethyladenosine	Amino acids and derivatives	C12H17N5O4	296.14	164.09	295.128	[M+H]+	1	-	C03416	13091.2	52146.2	3.0938e+06	636976
Wcfp004977	Malonyltryptophan	Amino acids and derivatives	C14H14N2O5	291.1	245.09	290.09	[M+H]+	1	-	-	13177.1	24849.9	26424	22136.3
Wayp001214	N-(1-Deoxy-1-fructosyl)Arginine	Amino acids and derivatives	C12H24N4O7	337.18	175.12	336.164	[M+H]+	3	-	-	161591	282848	4.3613e+06	1.04692e+06
Lcsp003066	Leu-Glu-Ile	Amino acids and derivatives	C17H31N3O6	374.23	243.13	373.221	[M+H]+	1	-	-	14650.2	14824.1	208043	61010.4
mws0636	L-Phenylalanyl-L-phenylalanine	Amino acids and derivatives	C18H20N2O3	313.15	166.09	312.147	[M+H]+	1	2577-40-4	-	7895.04	14183.5	131995	30545
Lcfp121202	tryptophy-lalanine	Amino acids and derivatives	C14H17N3O3	276.13	159.09	275.127	[M+H]+	2	24046-71-7	-	17858.4	24408	248667	59774.1
Lcsp002026	Pro-Val-Val	Amino acids and derivatives	C15H27N3O4	314.21	169.13	313.2	[M+H]+	3	-	-	4303.28	20834.8	117914	45025.2
Lcsp003135	Leu-Val-Leu	Amino acids and derivatives	C17H33N3O4	344.25	185.16	343.247	[M+H]+	1	58337-01-2	-	81861.7	64182.8	919992	222638
MWS20987	N5-(1-Iminoethyl)-L-ornithine	Amino acids and derivatives	C7H15N3O2	174.12	70.07	173.116	[M+H]+	3	36889-13-1	-	254489	136264	218108	166669
MWS4296	Gly-Phe*	Amino acids and derivatives	C11H14N2O3	223.11	120.08	222.1	[M+H]+	1	3321-03-7	-	293414	215624	3.66347e+06	969869
Zbqp000579	3-(Pyrazol-1-yl)-L-alanine	Amino acids and derivatives	C6H9N3O2	156.08	110.07	155.07	[M+H]+	1	2734-48-7	-	2.4168e+06	2.53003e+06	2.21251e+06	2.74834e+06
MW0153201	Lys-Val-His	Amino acids and derivatives	C17H30N6O4	383.24	123.06	382.233	[M+H]+	3	-	-	29975.7	29931.7	412570	110349
MWStz103	S-(5'-Adenosyl)-L-methionine	Amino acids and derivatives	C15H22N6O5S	399.15	250.09	398.137	[M+H]+	1	29908-03-0	C00019	189606	37411.5	53743.7	270327
Lmhp001430	Cyclo(Pro-Glu)	Amino acids and derivatives	C10H14N2O4	227.1	116.07	226.095	[M+H]+	3	-	-	23001.3	25979.6	29799.7	16009.8
MWS201424	Ile-Asn	Amino acids and derivatives	C10H19N3O4	246.15	86.1	245.138	[M+H]+	3	59652-59-4	-	19294.7	16761.4	119791	37241.5
Rfmb318	D-Proline betaine	Amino acids and derivatives	C7H14NO2+	144.102	84.0813	144.102	[M]+	3	1195-94-4	C21514	1.00846e+06	957114	913571	857255
Zmmp002167	L-Glutamyl-L-Tyrosine	Amino acids and derivatives	C14H18N2O6	311.12	136.07	310.116	[M+H]+	3	-	-	37886.7	37143.7	5107.79	45340.6
MW0150034	Glu-Ile-Asp	Amino acids and derivatives	C15H25N3O8	376.17	197.13	375.164	[M+H]+	3	-	-	27643	11357.4	1.94289e+06	289102
Sasp001604	Leu-Leu-Gln	Amino acids and derivatives	C17H32N4O5	373.25	147.08	372.237	[M+H]+	1	-	-	16251	14113.8	256992	52020.5
Safp001796	4-Hydroxy-l-tryptophan	Amino acids and derivatives	C11H12N2O3	221.09	158.06	220.085	[M+H]+	1	25242-90-4	C21777	593012	330604	1.03401e+06	472931
MW0146165	Asp-Leu-Asn	Amino acids and derivatives	C14H24N4O7	361.17	201.12	360.164	[M+H]+	3	-	-	83700.9	12125.7	1.91693e+06	398833
Lcsp001306	Ser-Ile-Asp	Amino acids and derivatives	C13H23N3O7	334.16	173.13	333.154	[M+H]+	3	-	-	30950	37329.8	377679	119842
MW0107797	Leu-Ile	Amino acids and derivatives	C12H24N2O3	245.18	86.1	244.179	[M+H]+	3	36077-41-5	-	95183.8	132486	856022	254380
MW0155353	Phe-Thr-Ile	Amino acids and derivatives	C19H29N3O5	380.21	120.08	379.211	[M+H]+	3	-	-	14837.7	3453.8	376304	77642.6
Lcsp003873	Leu-Ala-Ile	Amino acids and derivatives	C15H29N3O4	316.22	86.1	315.216	[M+H]+	3	-	-	63256	66702	1.22347e+06	435960
MW0151350	Ile-Asn-Ile	Amino acids and derivatives	C16H30N4O5	359.23	86.1	358.222	[M+H]+	3	-	-	54102.1	67218.8	1.3001e+06	222887
MW0155984	Pro-Pro-Thr	Amino acids and derivatives	C14H23N3O5	314.17	272.1	313.164	[M+H]+	3	-	-	444549	601484	557950	478487
MWS201388	Asn-Hyp	Amino acids and derivatives	C9H15N3O5	246.11	141.07	245.101	[M+H]+	3	844640-50-2	-	34529	26759	33651.7	23439.2
MW0150447	Gly-Phe-Gln	Amino acids and derivatives	C16H22N4O5	351.17	272.1	350.159	[M+H]+	3	-	-	15071.1	17299.8	25039.9	18927.3
MW0107082	Gly-Met-Arg	Amino acids and derivatives	C13H26N6O4S1	363.18	304.13	362.174	[M+H]+	3	-	-	1.67978e+07	1.82981e+07	2.17924e+07	1.82002e+07
Lcsp001749	Gly-Glu-Leu	Amino acids and derivatives	C13H23N3O6	318.17	159.08	317.159	[M+H]+	3	-	-	15210	24567.7	203231	64885.4
Lcsp001416	Leu-Thr-Ala*	Amino acids and derivatives	C13H25N3O5	304.19	86.1	303.179	[M+H]+	1	-	-	110558	219161	1.40073e+06	418131
MW0144644	Ala-Leu-Thr*	Amino acids and derivatives	C13H25N3O5	304.19	86.1	303.179	[M+H]+	1	-	-	110558	219161	1.40073e+06	418131
Lcsp001337	Ala-Ile-Ala	Amino acids and derivatives	C12H23N3O4	274.18	86.1	273.169	[M+H]+	3	-	-	41720.8	72194.6	677189	160520
Lcsp003475	Pro-Val-Leu	Amino acids and derivatives	C16H29N3O4	328.22	169.14	327.216	[M+H]+	3	-	-	1199.13	12405.1	127486	37561.1
MWSmce542	1-Methyltryptophan	Amino acids and derivatives	C12H14N2O2	219.11	132.09	218.106	[M+H]+	3	21339-55-9	-	25547.9	30576.2	18172.7	19709.6
Zmdp001663	γ-Glu-Met	Amino acids and derivatives	C10H18N2O5S	279.1	133.03	278.094	[M+H]+	3	17663-87-5	-	28484.4	25759.1	41976.6	31672.3
Zbqp002641	4-amino-2-(1-amino-3-(((S)-1-carboxyethyl)amino)-3-oxopropyl)-6-methyl-3-oxoheptanoic acid	Amino acids and derivatives	C14H25N3O6	332.18	86.1	331.174	[M+H]+	2	-	-	8803.17	52022.5	4.8367e+06	780939
MWSmce356	L-Canavanine sulfate	Amino acids and derivatives	C5H14N4O7S	275.07	114.02	274.058	[M+H]+	3	2219-31-0	-	24949.9	18631.1	24099.7	26661
MW0107173	Gly-his-lys	Amino acids and derivatives	C14H24N6O4	363.17	260.11	340.186	[M+Na]+	3	49557-75-7	-	53885.4	685599	604488	443331
Lcfp121139	Tyr-Gly-Val	Amino acids and derivatives	C16H23N3O5	338.17	136.08	337.164	[M+H]+	3	-	-	6257.38	8295.18	135623	36100.7
MW0105739	Arg-Met	Amino acids and derivatives	C11H23N5O3S	328.14	120.08	305.152	[M+Na]+	3	45243-23-0	-	507832	314096	45540.6	904440
Lcfp121196	Tyr-Gly-Thr	Amino acids and derivatives	C15H21N3O6	340.15	136.08	339.143	[M+H]+	2	-	-	7821.56	16937.1	160286	34142.5
MEDL00368	Leu-Pro-Tyr	Amino acids and derivatives	C20H29N3O5	392.22	136.07	391.211	[M+H]+	3	-	-	36113	4169.01	1.01978e+06	197444
Lcsp002261	Thr-Trp	Amino acids and derivatives	C15H19N3O4	306.14	188.07	305.138	[M+H]+	3	186761-42-2	-	21223.4	2927.23	254743	54527.3
MWS201421	Met-Phe	Amino acids and derivatives	C14H20N2O3S	297.13	104.06	296.12	[M+H]+	3	14492-14-9	-	3848.07	6498.29	192536	52390.8
Lcsp002568	Val-Ile-Val	Amino acids and derivatives	C16H31N3O4	330.24	185.16	329.231	[M+H]+	1	-	-	16041.3	15685.4	142880	42705.3
Lcfp060100	Valyl-alanyl-phenylalanine	Amino acids and derivatives	C17H25N3O4	336.19	143.12	335.185	[M+H]+	1	-	-	8310.21	12725.9	181220	31785.2
MW0105852	Asp-Gln-Ser	Amino acids and derivatives	C12H20N4O8	349.13	175.12	348.128	[M+H]+	3	-	-	981837	1.04992e+06	1.20889e+06	1.41352e+06
Lskp211280	Pro-Hyp	Amino acids and derivatives	C10H16N2O4	229.12	84.05	228.111	[M+H]+	3	18684-24-7	-	1930.19	18164	63783.7	27167.6
MWS20633g	O-phosphate-L-tyrosine	Amino acids and derivatives	C9H12NO6P	262.05	216.04	261.04	[M+H]+	3	21820-51-9	C06501	7780.47	15422.9	236658	62988.5
Lcsp001414	Ile-Val-Gly	Amino acids and derivatives	C13H25N3O4	288.19	86.1	287.185	[M+H]+	3	-	-	17588.2	11195.7	864242	189256
Lcsp001308	Asn-Ile-Asp	Amino acids and derivatives	C14H24N4O7	361.17	200.14	360.164	[M+H]+	3	-	-	7776.51	14918.3	90324.1	29302.2
Lcsp002236	Pro-Glu-Ile	Amino acids and derivatives	C16H27N3O6	358.2	70.07	357.19	[M+H]+	3	-	-	10310.3	10624.7	148422	45239.2
MW0155868	Pro-Gly-Leu	Amino acids and derivatives	C13H23N3O4	286.18	116.07	285.169	[M+H]+	3	-	-	53539.6	69665	8.94602e+06	1.05144e+06
Lcsp000520	Alanylproline	Amino acids and derivatives	C8H14N2O3	187.11	70.07	186.1	[M+H]+	3	13485-59-1	-	20788.3	31074.4	91064.1	45281
MWS20672	Glu-Phe-Ala	Amino acids and derivatives	C17H23N3O6	366.17	120.08	365.159	[M+H]+	3	-	-	16855.7	13338.1	197657	49803.1
pme0253	N-Acetyl-L-leucine	Amino acids and derivatives	C8H15NO3	174.11	86.1	173.105	[M+H]+	3	1188-21-2	C02710	1356.3	38011.9	14014.2	21647
Lcsp003090	Ser-Leu-Leu	Amino acids and derivatives	C15H29N3O5	332.22	173.13	331.211	[M+H]+	2	10329-74-5	-	71425.5	90764.5	4.59678e+06	649740
Zbqp000949	5-methyl 1-propyl L-glutamate	Amino acids and derivatives	C9H17NO4	204.12	85.03	203.116	[M+H]+	2	-	-	599651	536131	717422	722950
Sasp001627	Leu-Val-Ala	Amino acids and derivatives	C14H27N3O4	302.21	86.1	301.2	[M+H]+	1	-	-	40190.6	30151.9	440778	110959
Lcsp001437	Ala-Leu-Glu	Amino acids and derivatives	C14H25N3O6	332.18	86.1	331.174	[M+H]+	2	-	-	9284.68	64277.5	4.22935e+06	804510
MWSmce607	DL-Threonine	Amino acids and derivatives	C4H9NO3	120.07	56.05	119.058	[M+H]+	3	80-68-2	-	31758	13785.7	31698.3	36452
mws0520	N-Acetyl-L-tyrosine	Amino acids and derivatives	C11H13NO4	224.09	136.08	223.084	[M+H]+	3	537-55-3	-	1970.54	35979.9	6819.62	24544
mws1051	S-Adenosylmethionine	Amino acids and derivatives	C15H23N6O5S+	399.14	250.09	399.144	[M]+	3	485-80-3	-	264432	64453.7	68411.2	406367
MWStz091	Cyclo(L-Ala-L-Pro)	Amino acids and derivatives	C8H12N2O2	169.1	70.07	168.09	[M+H]+	3	36357-32-1	-	1510.76	31340.2	33898.8	12479.1
MW0105473	Ala-Lys-Lys	Amino acids and derivatives	C15H31N5O4	368.22	221.13	345.238	[M+Na]+	3	-	-	13095.1	10425.9	1.07158e+06	223235
Lcsp001899	Gly-Phe-Glu	Amino acids and derivatives	C16H21N3O6	352.15	177.1	351.143	[M+H]+	1	-	-	5214.25	1098.75	153258	36830
Lcsp001322	L-Glutaminyl-L-isoleucine	Amino acids and derivatives	C11H21N3O4	260.16	242.15	259.153	[M+H]+	1	86416-45-7	-	2953.81	18438	70965	30194.6
MW0107773	Leu-Val-Val	Amino acids and derivatives	C16H31N3O4	330.24	136.07	329.231	[M+H]+	3	-	-	1505.92	1505.92	502742	99670.1
MWS201481	Met-Met	Amino acids and derivatives	C10H20N2O3S2	281.1	104.05	280.091	[M+H]+	3	7349-78-2	-	2000.92	437.736	40908.8	14607
mws0001	L-Asparagine	Amino acids and derivatives	C4H8N2O3	133.06	74.02	132.054	[M+H]+	3	70-47-3	C00152	110632	65978.1	34405.8	100612
MWS201434	Ile-His	Amino acids and derivatives	C12H20N4O3	269.16	156.08	268.154	[M+H]+	3	97284-12-3	-	6971.09	8291.83	80214.6	29954.9
Lcsp003010	Ile-Asp-Leu	Amino acids and derivatives	C16H29N3O6	360.21	86.1	359.206	[M+H]+	1	-	-	26361.9	3800.46	399289	87917.1
Lcfp121131	DL-isoleucyl-DL-isoleucyl-DL-isoleucine	Amino acids and derivatives	C18H35N3O4	358.27	86.1	357.263	[M+H]+	1	-	-	57136.4	7183.1	701138	160699
MW0156746	Ser-Glu-Tyr	Amino acids and derivatives	C17H23N3O8	398.16	189.09	397.149	[M+H]+	3	-	-	630.511	5688.69	1.61131e+06	320221
Lmhp002764	Cyclo(Pro-Leu)*	Amino acids and derivatives	C11H18N2O2	211.13	70.07	210.137	[M+H]+	1	5654-86-4	-	1872.9	9469.6	57008.5	15550.6
MWStz261	Cyclo(D-Leu-L-Pro)*	Amino acids and derivatives	C11H18N2O2	211.14	70.07	210.137	[M+H]+	1	36238-67-2	-	1872.9	9469.6	57008.5	15550.6
ZbWp000749	ethyl-L-arginine	Amino acids and derivatives	C8H18N4O2	203.15	70.07	202.143	[M+H]+	2	-	-	1.24799e+06	1.28228e+06	1.23987e+06	1.18083e+06
MWS201432	Met-Tyr	Amino acids and derivatives	C14H20N2O4S	313.12	104.05	312.114	[M+H]+	3	13589-04-3	-	444.463	444.463	53288.4	12430.5
Zmmp000606	4-hydroxy-L-Isoleucine	Amino acids and derivatives	C6H13NO3	148.1	84.08	147.089	[M+H]+	3	1219387-79-7	-	2.91699e+06	1.14751e+06	192447	1.64238e+06
Zbqp001884	Gly-Ala-Phe	Amino acids and derivatives	C14H19N3O4	294.14	166.09	293.138	[M+H]+	3	17922-87-1	-	1932.45	1932.45	206424	37001.8
MW0152211	Leu-Ala-Trp	Amino acids and derivatives	C20H28N4O4	389.22	188.07	388.211	[M+H]+	3	-	-	1290.2	10034.1	633363	77174.2
MW0105477	Ala-Phe-Arg	Amino acids and derivatives	C18H28N6O4	393.22	175.12	392.217	[M+H]+	3	-	-	1485.38	4301.94	663726	123208
MW0155200	Phe-Gly-Tyr*	Amino acids and derivatives	C20H23N3O5	386.17	120.08	385.164	[M+H]+	1	-	-	2350.4	2350.4	481229	73204.9
MW0152368	Leu-Ile-Asn	Amino acids and derivatives	C16H30N4O5	359.23	199.18	358.222	[M+H]+	3	-	-	1332.63	10464.2	1.63198e+06	238033
MW0109116	Phe-Ile-Thr	Amino acids and derivatives	C19H29N3O5	380.21	120.08	379.211	[M+H]+	2	-	-	3498.57	20196.2	430015	71677.6
Lcfp121211	gly-phe-tyr*	Amino acids and derivatives	C20H23N3O5	386.17	120.08	385.164	[M+H]+	1	70421-71-5	-	2243.04	2243.04	369864	69301.9
MW0146162	Asp-Ile-Val	Amino acids and derivatives	C15H27N3O6	346.19	201.12	345.19	[M+H]+	3	-	-	11846.1	19601.8	1.61388e+06	260797
MW0148088	Cys-Val-Glu	Amino acids and derivatives	C13H23N3O6S1	350.14	173.09	349.131	[M+H]+	3	-	-	2729.41	2729.41	1.13262e+06	175044
Lcfp121221	Ile-Val-Tyr	Amino acids and derivatives	C20H31N3O5	394.23	185.17	393.226	[M+H]+	3	154484-62-5	-	5698.64	2316.02	260752	58674.8
MW0156024	Pro-Tyr-Asn	Amino acids and derivatives	C18H24N4O6	393.18	233.13	392.17	[M+H]+	3	-	-	13008.1	13008.1	346923	70720.2
MWS201389	Asn-Gln	Amino acids and derivatives	C9H16N4O5	261.12	136.04	260.112	[M+H]+	3	14608-83-4	-	2581.97	2581.97	78852.5	16805
Cmsn000131	Dencichin	Amino acids and derivatives	C5H8N2O5	175.04	103.06	176.043	[M-H]-	1	5302-45-4	C04209	1.24647e+06	1.71669e+06	1.283e+06	1.24081e+06
mws0219	L-Aspartic Acid	Amino acids and derivatives	C4H7NO4	132.03	88.04	133.037	[M-H]-	1	56-84-8	C00049	397895	151452	218861	267087
mws0282	L-Tryptophan	Amino acids and derivatives	C11H12N2O2	203.08	116.05	204.09	[M-H]-	1	73-22-3	C00078	6.62698e+06	7.94941e+06	8.9651e+06	7.80201e+06
MWS0132	Oxiglutatione	Amino acids and derivatives	C20H32N6O12S2	611.15	306.07	612.152	[M-H]-	3	27025-41-8	C00127	164055	354757	146458	198349
Wayn002636	N-(1-Deoxy-1-fructosyl)Tryptophan*	Amino acids and derivatives	C17H22N2O7	365.13	203.08	366.142	[M-H]-	1	-	-	41669.8	94599.2	665745	192704
Safn001719	tryptophan N-glucoside*	Amino acids and derivatives	C17H22N2O7	365.14	203.08	366.143	[M-H]-	1	-	-	41669.8	94599.2	665745	192704
Zbqn003921	N-carboxy-N-(2-oxo-2-phenylethyl)-L-alanine	Amino acids and derivatives	C12H13NO5	250.07	88.04	251.079	[M-H]-	2	-	-	101038	71454.9	59433.6	76993.1
Zbqn004681	N-acetyl-tryptophan	Amino acids and derivatives	C13H14N2O3	245.09	203.08	246.1	[M-H]-	1	-	-	52665.7	81802	107670	65335.2
pmb2591	N-Acetyl-L-Tryptophan	Amino acids and derivatives	C13H14N2O3	245.09	203.08	246.1	[M-H]-	1	1218-34-4	-	137276	187697	222527	155865
pme3096	Aminomalonic acid	Amino acids and derivatives	C3H5NO4	118.01	74.02	119.022	[M-H]-	3	1068-84-4	C00872	184236	447431	157446	310231
Lmgn000160	N-carbamoyl-b-alanine	Amino acids and derivatives	C4H8N2O3	131.05	70.03	132.054	[M-H]-	1	462-88-4	C02642	29971.9	22751.4	16914.1	32186
Zbqn004682	N-(malonyl)tryptophan*	Amino acids and derivatives	C14H14N2O5	289.08	203.08	290.09	[M-H]-	1	-	-	39954.6	45768.2	61625.1	54073.7
Wayn002083	N-(1-Deoxy-1-fructosyl)Phenylalanine	Amino acids and derivatives	C15H21NO7	326.12	164.07	327.131	[M-H]-	1	-	-	88881.1	109567	2.41695e+06	549468
Zbqn004234	N-(malonyl)phenylalanine	Amino acids and derivatives	C12H13NO5	250.07	164.07	251.079	[M-H]-	2	-	-	62503.6	113882	77274.9	76470.6
Safn005866	N2-Malonyl-D-Tryptophan*	Amino acids and derivatives	C14H14N2O5	289.08	203.09	290.09	[M-H]-	1	-	-	25502.1	28980.1	40489.6	30755.6
MWS4471	N-Alpha-Acetyl-L-Asparagine	Amino acids and derivatives	C6H10N2O4	173.06	58.03	174.064	[M-H]-	3	4033-40-3	-	86851.1	93458.3	55538.9	76065.1
Zmyn000155	N-α-Acetyl-L-ornithine	Amino acids and derivatives	C7H14N2O3	173.11	131.08	174.1	[M-H]-	1	6205-08-9	C00437	4.66098e+06	4.17053e+06	2.71807e+06	3.79998e+06
Zmgn002106	N-Acetyl-L-phenylalanine	Amino acids and derivatives	C11H13NO3	206.08	58.03	207.089	[M-H]-	1	2018-61-3	C03519	63771	137556	125042	87477.6
Zmzn000113	L-threo-3-Methylaspartate	Amino acids and derivatives	C5H9NO4	146.05	102.06	147.053	[M-H]-	1	6061-13-8	C03618	122874	51032.5	6373.61	77443.1
Safn002073	Glu-Leu	Amino acids and derivatives	C11H20N2O5	259.13	130.09	260.137	[M-H]-	1	5969-52-8	-	37569.1	37567.4	73968.2	58714
Safn004006	Phenylacetylaspartic acid	Amino acids and derivatives	C12H13NO5	250.07	88.04	251.079	[M-H]-	1	-	-	32996.4	28991.8	22841.1	29757.3
mws0712	N-Propionylglycine	Amino acids and derivatives	C5H9NO3	130.05	86.06	131.058	[M-H]-	3	21709-90-0	-	29104.4	36637.2	121657	62010.1
pme2074	Jasmonoyl-L-Isoleucine	Amino acids and derivatives	C18H29NO4	322.2	130.05	323.21	[M-H]-	3	120330-93-0	C18699	3425.69	14175.2	4561.92	5777.11
Wayn001257	N-(1-Deoxy-1-fructosyl)Leucine	Amino acids and derivatives	C12H23NO7	292.14	130.09	293.147	[M-H]-	1	-	-	41989.4	99679.4	2.6216e+06	618633
pmb2673	6-Hydroxydopaquinone	Amino acids and derivatives	C9H9NO5	210.04	135.04	211.048	[M-H]-	3	135791-48-9	-	10793.7	33392	27718.7	20724
Zbqn003748	N-malonylleucine	Amino acids and derivatives	C9H15NO5	216.09	130.09	217.095	[M-H]-	2	-	-	212245	278197	253785	198723
MW0151673	Ile-Ile	Amino acids and derivatives	C12H24N2O3	243.17	130.09	244.179	[M-H]-	3	42537-99-5	-	10674.7	11885.5	171705	37389.1
Lcsn002767	Gly-Leu-Phe	Amino acids and derivatives	C17H25N3O4	334.18	186.12	335.185	[M-H]-	1	103213-38-3	-	6664.46	45081	71408.4	31802.5
Lcsn001170	Thr-Leu	Amino acids and derivatives	C10H20N2O4	231.13	130.09	232.142	[M-H]-	3	50299-12-2	-	17689	19645.7	128632	38225.8
pme0075	N-Acetyl-L-glutamic acid	Amino acids and derivatives	C7H11NO5	188.06	128.04	189.064	[M-H]-	3	1188-37-0	C00624	33004.1	15879.4	19644.3	17951.5
pmb2657	Argininosuccinic acid	Amino acids and derivatives	C10H18N4O6	289.12	131.08	290.123	[M-H]-	3	2387-71-5	C03406	9394.81	26597.8	5366.28	24541.5
Lcfn121066	Glu-Glu-Phe	Amino acids and derivatives	C19H25N3O8	422.16	164.07	423.164	[M-H]-	1	-	-	8239.62	8463.26	313503	57239.2
Lcfn121103	Asp-Glu-Tyr	Amino acids and derivatives	C18H23N3O9	424.13	243.06	425.143	[M-H]-	1	-	-	2128.7	11098.3	52699.6	11935.1
Sasn002522	Leu-Asp-Tyr	Amino acids and derivatives	C19H27N3O7	408.18	373.14	409.185	[M-H]-	1	-	-	3258.17	3246.05	937859	140323
Lmsp003252	Isorhamnetin-3-O-sophoroside	Flavonoids	C28H32O17	641.17	317.07	640.164	[M+H]+	1	-	-	84803.2	201442	49191.6	106318
Lmbp002592	Kaempferol-3,7-O-diglucoside*	Flavonoids	C27H30O16	611.161	287.054	610.153	[M+H]+	1	25615-14-9	-	355853	178982	116999	154609
Hmpp002612	Luteolin-7-O-gentiobioside*	Flavonoids	C27H30O16	611.16	287.05	610.153	[M+H]+	1	-	-	315260	205516	125910	167885
Zmxp003107	Luteolin-7,3'-di-O-glucoside	Flavonoids	C27H30O16	611.16	287.06	610.153	[M+H]+	3	52187-80-1	-	185880	121177	85206.2	122558
Lmcp003402	Tamarixetin-3-O-glucoside (Tamarixin)	Flavonoids	C22H22O12	479.12	317.06	478.111	[M+H]+	3	27542-39-8	-	38717	114224	47613.6	58272.5
Hmgp001986	5,7,8,3',4'-Pentahydroxy-6-methoxyxanthone	Flavonoids	C16H12O9	349.06	303.05	348.048	[M+H]+	3	-	-	140836	92246.9	106875	115288
Zbsp004136	Quercetin-3-O-(6''-O-arabinosyl)glucoside*	Flavonoids	C26H28O16	597.14	303.05	596.138	[M+H]+	3	-	-	33906.8	43627.7	40670.3	32840.7
Zahp003766	Quercetin 3-O-glucoside 7-O-xyloside	Flavonoids	C26H28O16	597.15	303.05	596.138	[M+H]+	3	-	-	33210	47976.4	38124.3	35298.2
Lmtp004044	Quercetin-3-O-apiosyl(1→2)galactoside*	Flavonoids	C26H28O16	597.14	303.04	596.138	[M+H]+	3	-	-	33906.8	43627.7	40670.3	32840.7
Lmjp002596	Quercetin-3-O-sambubioside*	Flavonoids	C26H28O16	597.14	303.05	596.138	[M+H]+	3	83048-35-5	C12637	31908.5	43026	42783.3	43324.2
Lmjp003295	6-Methoxykaempferol-3-O-glucoside*	Flavonoids	C22H22O12	479.12	317.07	478.111	[M+H]+	1	63422-27-5	-	174020	471650	651556	334130
Zbpp001992	Isorhamnetin-3-O-Glucoside*	Flavonoids	C22H22O12	479.12	317.07	478.111	[M+H]+	1	5041-82-7	C22589	176309	461948	629526	350054
Hmgp002148	Nepetin-7-O-alloside*	Flavonoids	C22H22O12	479.12	317.06	478.111	[M+H]+	1	-	-	149674	438859	416134	254877
MWStz446	Isorhamnetin 7-O-glucoside*	Flavonoids	C22H22O12	479.119	317.068	478.111	[M+H]+	1	6743-96-0	-	169296	516202	450076	392309
Hmgp002036	Nepetin-7-O-glucoside(Nepitrin)*	Flavonoids	C22H22O12	479.12	317.06	478.111	[M+H]+	1	569-90-4	-	174020	471650	651556	334130
Zmhp005139	Tamarixetin-3-O-(6''-malonyl)glucoside*	Flavonoids	C25H24O15	565.12	317.07	564.111	[M+H]+	1	-	-	389831	953030	584164	679124
Lahp004642	Prunin 6''-O-Gallate	Flavonoids	C28H26O14	587.14	153.02	586.132	[M+H]+	3	54835-98-2	-	32502.7	36713.8	27582.2	32881.3
Lmnp002448	Nepetin-8-C-[glucosyl-(1-2)]-glucoside	Flavonoids	C28H32O17	641.17	479.11	640.164	[M+H]+	3	-	-	28577.3	63995.3	30365.4	37871.1
Zbsp004894	3'-O-Methyltricetin-7-O-(6''-malonyl)glucoside*	Flavonoids	C25H24O15	565.119	317.066	564.111	[M+H]+	1	-	-	422528	1.16072e+06	600089	705288
Zbpp002027	Isorhamnetin-3-O-(6''-malonyl)glucoside*	Flavonoids	C25H24O15	565.12	317.07	564.111	[M+H]+	1	-	-	422528	1.16072e+06	600089	705288
MWSHY0112	Xanthohumol	Flavonoids	C21H22O5	355.15	179.04	354.147	[M+H]+	3	6754-58-1	C16417	120926	54877.9	161251	97110.4
Xmgp006913	2,4,2',4'-tetrahydroxy-3'-prenylchalcone	Flavonoids	C20H20O5	341.14	137.06	340.131	[M+H]+	3	-	-	223201	432360	619999	441684
Wbsp000187	Apigenin-4'-O-(6''-O-p-coumaroyl)-β-D-glucopyranoside	Flavonoids	C30H26O12	579.15	147.04	578.142	[M+H]+	3	-	-	16448.2	54074.3	39071.4	30911.5
Zbsp004858	Tricin-5-O-(6'-O-malonyl)glucoside	Flavonoids	C26H26O15	579.13	331.08	578.127	[M+H]+	3	-	-	27932.7	124632	96872.9	58987.3
Zbsp004650	Tricin-5-O-Glucoside	Flavonoids	C23H24O12	493.13	331.08	492.127	[M+H]+	3	32769-00-9	-	34192.2	163290	88057.5	93757.6
Lajp006634	3',5'-dihydroxy-5,7,4'-trimethoxyflavone-3'-(6''-malonylglucoside)	Flavonoids	C27H28O15	593.15	345.1	592.143	[M+H]+	3	-	-	19632.3	23606.8	20738.6	22585.3
MWSslk081	Bavachin	Flavonoids	C20H20O4	325.14	149.03	324.136	[M+H]+	3	19879-32-4	-	28255.8	39449.9	15313.3	32566.3
pmb1240	Phellodensin F	Flavonoids	C26H30O10	503.191	311.128	502.184	[M+H]+	3	53846-49-4	-	94927.7	238097	184749	208051
Yalp003535	4-Hydroxy-4',2,6-trimethoxydihydrochalcone	Flavonoids	C18H20O5	317.14	151.07	316.131	[M+H]+	1	-	-	44660.8	92187.8	61307.2	59230.4
MWSHY0162	Quercetin-3-O-sophoroside (Baimaside)	Flavonoids	C27H30O17	627.16	303.06	626.148	[M+H]+	3	18609-17-1	C12667	27024.2	36064.7	26118.7	26191.8
pmp000577	Acacetin-7-O-glucuronide	Flavonoids	C26H20O8	461.12	285.08	460.116	[M+H]+	3	-	-	32234.9	19538.5	17207.7	20059.8
MWSHY0184	Wogonin-7-O-Glucuronide (Wogonoside)	Flavonoids	C22H20O11	461.11	285.08	460.101	[M+H]+	3	51059-44-0	-	32234.9	19538.5	17207.7	20059.8
HJAP005	Laricitrin-3-O-glucoside*	Flavonoids	C22H22O13	495.11	333.07	494.106	[M+H]+	1	39986-90-8	-	218123	292754	331392	300022
Zbmp011350	4-Hydroxyderricin	Flavonoids	C21H22O4	339.16	283.098	338.152	[M+H]+	3	55912-03-3	-	80963.5	78022.2	92728.9	36432.6
pmp000589	Quercetin-7-O-(6''-malonyl)glucoside	Flavonoids	C24H22O15	551.1	303.05	550.096	[M+H]+	3	98767-37-4	-	16478.3	703042	37067.3	155827
pma0795	Tricetin-5-O-(6''-malonyl)glucoside	Flavonoids	C24H22O15	551.1	303.05	550.096	[M+H]+	3	-	-	16478.3	703042	37067.3	155827
Lmjp003231	Patuletin-3-O-glucoside*	Flavonoids	C22H22O13	495.11	333.07	494.106	[M+H]+	1	-	-	132412	101725	281086	237859
MWS20147	Luteolin-3'-O-glucoside	Flavonoids	C21H20O11	449.11	287.06	448.101	[M+H]+	3	5154-41-6	-	53359.3	38330.7	83323.8	45348.3
Zmjp003291	Vitexin-2''-O-galactoside	Flavonoids	C27H30O15	595.17	433.12	594.159	[M+H]+	3	-	-	26173.8	29976.5	31746.2	30080.9
Hmgp001902	Pectolinarigenin-7-O-glucoside	Flavonoids	C23H24O11	477.14	315.09	476.132	[M+H]+	3	-	-	15774.7	16348	15545.5	18352.8
Zbhp004510	Hesperetin-3'-O-glucoside	Flavonoids	C22H24O11	465.14	303.09	464.132	[M+H]+	3	-	-	14067	374409	34448.1	149151
pmp000531	Phellamurin	Flavonoids	C26H30O11	519.19	357.13	518.179	[M+H]+	3	52589-11-4	C09808	39589.4	30914.8	45645.3	42637.2
Lmsp004166	Quercetin-3-O-glucoside-7-O-rhamnoside*	Flavonoids	C27H30O16	611.16	303.05	610.153	[M+H]+	3	-	-	73911.4	20997.1	89110.7	28369.6
Zbsp005715	Hesperetin-7-O-(6''-malonyl)glucoside	Flavonoids	C25H26O14	551.14	303.09	550.132	[M+H]+	3	-	-	7588.65	645833	17324.4	121496
Lmmp004720	Apigenin-7-O-(2''-feruloyl)glucuronide-4'-O-glucuronide	Flavonoids	C37H34O20	799.17	271.06	798.164	[M+H]+	3	-	-	22335	9343.45	33899.8	29143.8
Lmzp002365	Hesperetin-7-O-glucoside*	Flavonoids	C22H24O11	465.14	303.09	464.132	[M+H]+	3	31712-49-9	C16422	6867.02	375183	37785.7	152175
MWStz394	Homoeriodictyol 7-O-glucoside*	Flavonoids	C22H24O11	465.139	303.089	464.132	[M+H]+	3	14982-11-7	-	6867.02	375183	37785.7	152175
Smrp002240	Sulphuretin	Flavonoids	C15H10O5	271.06	161.02	270.053	[M+H]+	3	120-05-8	C08730	17602.4	19713.1	31523.3	20111
Lasp007770	Sophoraflavanone B	Flavonoids	C20H20O5	341.14	165.018	340.13	[M+H]+	3	53846-50-7	C18023	2672.26	26718.7	24224.9	17975.1
MWSHY0046	Quercetin-3-O-glucoside (Isoquercitrin)*	Flavonoids	C21H20O12	465.1	303.05	464.096	[M+H]+	1	482-35-9	C05623	72334.4	79827.7	16108.2	55730.9
MWSHY0104	Luteolin-7-O-glucoside (Cynaroside)*	Flavonoids	C21H20O11	449.11	287.06	448.101	[M+H]+	1	5373-11-5	C03951	20161.2	28291.8	83875.9	39458
Xmyp005654	Kaempferol-4'-O-glucoside*	Flavonoids	C21H20O11	449.106	287.056	448.101	[M+H]+	1	52222-74-9	-	20161.2	28291.8	83875.9	39458
Smgp004575	Quercetin-5-O-β-D-glucoside*	Flavonoids	C21H20O12	465.1	303.05	464.096	[M+H]+	1	-	-	144690	78227.5	33264.4	80321.9
MWSHY0113	Quercetin-3-O-galactoside (Hyperin)*	Flavonoids	C21H20O12	465.102	303.058	464.096	[M+H]+	1	482-36-0	C10073	144690	78227.5	33264.4	80321.9
Lmdp003286	Quercetin-3-O-alloside; Isohyperoside*	Flavonoids	C21H20O12	465.1	303.06	464.096	[M+H]+	1	35589-21-0	-	144690	78227.5	33264.4	80321.9
pma0791	Naringenin-7-O-(6''-malonyl)glucoside	Flavonoids	C24H24O13	521.13	273.08	520.122	[M+H]+	3	-	-	5496.18	579200	10464.5	91261
pmp000240	Apigenin-6-C-(2''-glucuronyl)glucoside	Flavonoids	C27H28O16	609.14	313.07	608.138	[M+H]+	3	-	-	3728.5	7969.26	90401.9	19812.6
pmp000393	Isoliquiritin apioside	Flavonoids	C26H30O13	551.18	419.13	550.169	[M+H]+	3	120926-46-7	-	8360.46	14151.5	11389.8	12118.6
Zbsp004450	3'-O-Methyltricetin-7-O-glucoside	Flavonoids	C22H22O12	479.12	317.07	478.111	[M+H]+	3	-	-	57831.3	127870	72866.3	65619.1
Hmcp001658	Isorhamnetin-3-O-(6''-malonyl)glucoside-7-O-glucoside	Flavonoids	C31H34O20	727.17	479.11	726.164	[M+H]+	3	-	-	14929.6	24732.1	5568.51	18627.3
MWSHY0067	Quercetin-3-O-rutinoside (Rutin)*	Flavonoids	C27H30O16	611.158	303.051	610.153	[M+H]+	3	153-18-4	C05625	40371.5	28173.1	47825	21761.8
Lmjp002461	Quercetin-3-O-neohesperidoside*	Flavonoids	C27H30O16	611.16	303.05	610.153	[M+H]+	3	29662-79-1	-	83133	25369.8	92378	34539.7
Lmfp003403	Quercetagetin-7-O-glucoside(Quercetagitrin)*	Flavonoids	C21H20O13	481.1	319.05	480.09	[M+H]+	3	548-75-4	-	51071.4	18249.9	23998.8	42696.2
Lmpp003465	Myricetin-3-O-β-D-glucoside*	Flavonoids	C21H20O13	481.1	319.04	480.09	[M+H]+	3	19833-12-6	-	51071.4	18249.9	23998.8	42696.2
Lmtp003948	3',5',5,7-Tetrahydroxy-4'-methoxyflavanone-3'-O-glucoside	Flavonoids	C22H24O12	481.13	319.05	480.127	[M+H]+	3	-	-	51071.4	18249.9	23998.8	42696.2
Xmgp003697	Cannabiscitrin*	Flavonoids	C21H20O13	481.1	319.05	480.09	[M+H]+	3	520-14-9	-	55398.1	3600.25	26234.4	59591.9
Lmdp002969	Myricetin-3-O-galactoside*	Flavonoids	C21H20O13	481.1	319.06	480.09	[M+H]+	3	15648-86-9	-	55398.1	3600.25	26234.4	59591.9
Lajp005489	5-hydroxy-6,7,3',4',5'-pentamethoxyflavone glucoside	Flavonoids	C26H30O13	551.176	389.129	550.169	[M+H]+	3	-	-	10107.1	11367.9	6474.83	11274.6
mws1033	Homoeriodictyol	Flavonoids	C16H14O6	303.09	153.02	302.079	[M+H]+	3	446-71-9	C09756	1112.38	40347	7492.22	17242
pmp000530	Phellodendroside	Flavonoids	C26H30O11	519.19	357.13	518.179	[M+H]+	3	40451-69-2	-	31810.3	47698.5	23660.7	38775.5
Lmjp004404	Quercetagetin-3-Methyl Ether	Flavonoids	C16H12O8	333.06	318.04	332.053	[M+H]+	3	64190-88-1	-	7383.26	16144	11373.8	18147.1
Lmwp003442	Amoenin	Flavonoids	C21H20O11	449.11	287.06	448.101	[M+H]+	1	-	-	19028.9	36224.4	15382.5	14729.9
pme2960	Naringenin chalcone; 2',4,4',6'-Tetrahydroxychalcone	Flavonoids	C15H12O5	273.08	153.02	272.068	[M+H]+	3	73692-50-9	C06561	1405.8	58315.2	9076.49	28051.8
MWSHY0049	Hesperetin	Flavonoids	C16H14O6	303.086	177.055	302.079	[M+H]+	3	520-33-2	C01709	696	31308.6	4372.83	11140.4
Xmyp004945	Kaempferol-3-O-(6''-Rhamnosyl-2''-Glucosyl)Glucoside (Camelliaside A)	Flavonoids	C33H40O20	757.22	287.06	756.211	[M+H]+	3	135095-52-2	-	78272.2	5048.6	829.659	29230.8
Zbsp004301	Quercetin-7-O-rutinoside*	Flavonoids	C27H30O16	611.16	303.05	610.153	[M+H]+	3	147714-62-3	-	48206.3	21217.1	50428.2	31831.5
MWSslk148	Rutin Trihydrate	Flavonoids	C27H36O19	611.16	303.06	664.185	[M-3H2O+H]+	3	207671-50-9	-	35572.6	13779.7	34554.1	21925.6
Lmmp003091	Quercetin-3-O-(4''-O-glucosyl)rhamnoside	Flavonoids	C27H30O16	611.16	303.05	610.153	[M+H]+	3	59262-54-3	C17563	35572.6	13779.7	34554.1	21925.6
MWSHY0039	Daidzein-7-O-glucoside(Daidzin)	Flavonoids	C21H20O9	417.118	255.067	416.111	[M+H]+	3	552-66-9	C10216	11207	21920.3	12590	12419.8
Lmsp004301	3',5,5',7-Tetrahydroxyflavanone-7-O-glucoside*	Flavonoids	C21H22O11	451.12	289.07	450.116	[M+H]+	3	-	-	2880.77	170573	2880.77	34546.1
MWS20145	Eriodictyol-7-O-glucoside*	Flavonoids	C21H22O11	451.12	289.07	450.116	[M+H]+	3	38965-51-4	-	1332.94	158253	1332.94	47819.4
Lmlp005236	Dihydrokaempferol-3-O-glucoside*	Flavonoids	C21H22O11	451.12	289.08	450.116	[M+H]+	3	31049-08-8	-	2880.77	170573	2880.77	34546.1
mws0049	Gallocatechin	Flavonoids	C15H14O7	307.08	139.04	306.074	[M+H]+	3	970-73-0	C12127	83289.7	1008.88	1008.88	44513.9
MWSHY0124	Pinocembrin (Dihydrochrysin)	Flavonoids	C15H12O4	257.081	153.018	256.074	[M+H]+	3	480-39-7	C09827	1723.95	1723.95	1723.95	11893.6
Lmlp006175	Isosalipurposide (Phlorizin Chalcone)	Flavonoids	C21H22O10	435.13	273.09	434.121	[M+H]+	3	4547-85-7	C16406	1639.71	58156.2	1639.71	18150.9
Cmxp003975	Okanin-4'-O-glucoside(Marein)*	Flavonoids	C21H22O11	451.12	289.07	450.116	[M+H]+	3	535-96-6	-	9265.96	111835	4893.67	19350
MWSHY0094	Gallocatechin gallate*	Flavonoids	C22H18O11	459.09	139.04	458.085	[M+H]+	3	4233-96-9	-	117690	614.4	614.4	51581.8
Lmmp002334	Quercetin-3-O-rutinoside-7-O-glucoside	Flavonoids	C33H40O21	773.21	303.05	772.206	[M+H]+	3	30311-61-6	-	55925.2	627.4	627.4	31438
Lmmp002755	Quercetin-7-O-rutinoside-4'-O-glucoside	Flavonoids	C33H40O21	773.21	303.05	772.206	[M+H]+	3	-	-	55925.2	627.4	627.4	31438
pme3227	Vitexin-2''-O-rhamnoside	Flavonoids	C27H30O14	579.17	433.11	578.164	[M+H]+	3	64820-99-1	C12628	18330.2	12917.1	1268.54	12340.7
Zbnp004170	Eriodictyol-3'-O-glucoside*	Flavonoids	C21H22O11	451.12	289.07	450.116	[M+H]+	3	-	-	1236.13	126185	1236.13	27547.6
Lmpp003268	Kaempferol-3-O-rutinoside-7-O-glucoside	Flavonoids	C33H40O20	757.22	287.06	756.211	[M+H]+	2	34336-18-0	-	48640.5	1459.96	1459.96	28920.6
MWSHY0098	Epigallocatechin	Flavonoids	C15H14O7	307.081	139.039	306.074	[M+H]+	3	970-74-1	C12136	40759.2	1418.35	1418.35	27064.2
Lahp003422	3,5,3',4',5'-penta-hydroxyflavan-7-gallate*	Flavonoids	C22H18O11	459.09	139.04	458.085	[M+H]+	3	-	-	207032	4711	4711	50086.5
mws1597	Puerarin (7,4'-Dihydroxy-8-C-glucosylisoflavone)	Flavonoids	C21H20O9	417.12	297.1	416.111	[M+H]+	3	3681-99-0	C10524	3777.99	1619.14	100003	25479.3
MWSHY0065	Catechin	Flavonoids	C15H14O6	291.086	139.038	290.079	[M+H]+	3	154-23-4	C06562	65304.8	1839.15	1839.15	17145
Cmxp004324	Okanin-4'-O-(6''-O-malonyl)glucoside	Flavonoids	C24H24O14	537.12	289.07	536.117	[M+H]+	3	-	-	989.427	27811.1	8437.84	11119.8
pmp000973	Icaritin	Flavonoids	C21H20O6	369.13	313.07	368.126	[M+H]+	3	118525-40-9	-	201.87	201.87	1271.97	7857.78
mws2118	Phloretin-2'-O-glucoside (Phlorizin)	Flavonoids	C21H24O10	435.13	167.04	436.137	[M-H]-	3	60-81-1	C01604	12631.5	20205	18017.5	34837.6
WaYn003347	Glochiflavanoside A	Flavonoids	C23H28O11	479.15	317.1	480.163	[M-H]-	3	-	-	98025.3	180185	84483.8	111917
Sasn002878	Methylgrandifloroside	Flavonoids	C26H32O13	551.18	389.12	552.184	[M-H]-	3	-	-	580108	859659	561213	556235
Zbbn005905	Abyssinone II	Flavonoids	C20H20O5	339.12	309.08	340.131	[M-H]-	3	-	-	34623.3	82498.1	123671	69384.4
Lmfn003760	Quercetin-4'-O-glucuronide*	Flavonoids	C21H18O13	477.07	301.04	478.075	[M-H]-	3	201463-36-7	-	49911.3	41953.3	45109.7	56976.8
Waqkn04503	Isorhamnetin 3-(2''-acetylglucoside)	Flavonoids	C24H24O13	519.11	315.05	520.122	[M-H]-	2	-	-	92410.5	269543	112538	186724
mws1179	Naringenin-7-O-glucoside (Prunin)*	Flavonoids	C21H22O10	433.114	271.068	434.121	[M-H]-	3	529-55-5	C09099	11712.4	592846	14784.7	208899
Safn007177	Dihydrogenistin*	Flavonoids	C21H22O10	433.11	271.07	434.121	[M-H]-	3	-	-	11712.4	592846	14784.7	208899
HJN087	Naringenin-4'-O-glucoside*	Flavonoids	C21H22O10	433.12	271.06	434.121	[M-H]-	2	-	-	11712.4	592846	14784.7	208899
Zbsn004929	Apigenin-7-O-glucoside(Cosmosiin)	Flavonoids	C21H20O10	431.101	269.048	432.106	[M-H]-	3	578-74-5	C04608	41802.8	47921.5	44489.9	55095.5
Safn006393	Patuletin-7-O-Galactoside	Flavonoids	C22H22O13	493.1	331.05	494.106	[M-H]-	2	-	-	129564	114099	158788	125677
Wayn004603	Tricetin 3'-glucuronide*	Flavonoids	C21H18O13	477.07	301.04	478.075	[M-H]-	3	-	-	47281.2	57662.4	45062.5	48259.8
pmb3032	Tricin-7-O-(2''-Malonyl)rhamnoside	Flavonoids	C26H26O14	561.12	329.1	562.132	[M-H]-	3	-	-	3848.9	6512.03	8864.5	8791.7
Safn003136	Isorhamnetin 3,4'-Diglucoside	Flavonoids	C28H32O17	639.16	477.1	640.164	[M-H]-	2	-	-	11446.2	30622.4	9237.11	17144.2
Zmhn001036	Choerospondin	Flavonoids	C21H22O10	433.11	271.06	434.121	[M-H]-	3	81202-36-0	-	31519.8	192319	18037.9	66275
Yphn012690	6-Geranylnaringenin; Mimulone; Bonannione A	Flavonoids	C25H28O5	407.19	407.19	408.194	[M-H]-	3	97126-57-3	-	1611	259806	76686.8	114264
pmn001644	Quercetin-3-O-(2''-O-acetyl)glucuronide	Flavonoids	C23H20O14	519.08	300	520.085	[M-H]-	3	-	-	9761.13	31607.7	17110.8	21014.8
ZBN0289	Apigenin-4'-O-glucoside	Flavonoids	C21H20O10	431.1	269.06	432.106	[M-H]-	3	20486-34-4	-	54428.1	50998	45002.1	42842.6
pmn001716	Carthamone*	Flavonoids	C21H20O11	447.09	285.04	448.101	[M-H]-	3	86579-00-2	C08598	18307.7	14874.9	29432.8	14311.8
mws0913	Kaempferol-3-O-galactoside (Trifolin)*	Flavonoids	C21H20O11	447.09	285.04	448.101	[M-H]-	3	23627-87-4	C12626	7705.97	18093.5	25128.3	16408.8
mws0914	3,5,7-Trihydroxyflavanone (Pinobanksin)*	Flavonoids	C15H12O5	271.061	151.003	272.068	[M-H]-	3	548-82-3	C09826	1032.83	29350.9	1032.83	12925.7
Zbjn004215	Kaempferol-3-O-sophoroside	Flavonoids	C27H30O16	609.15	285.04	610.154	[M-H]-	1	19895-95-5	C12634	16689.1	3202.23	5803.02	7033.11
pme0376	Naringenin (5,7,4'-Trihydroxyflavanone)*	Flavonoids	C15H12O5	271.06	151	272.068	[M-H]-	3	480-41-1	C00509	499.79	20584.7	499.79	8280.46
Hmcn001884	6-Hydroxyluteolin 5-glucoside*	Flavonoids	C21H20O12	463.09	301.03	464.096	[M-H]-	1	-	-	39982.2	33835.1	12503.4	27954.9
pmn001583	Quercetin-3-O-robinobioside	Flavonoids	C27H30O16	609.15	300.03	610.153	[M-H]-	1	52525-35-6	-	18940.2	7500.5	15688.7	8831.79
MWStz667	Panasenoside	Flavonoids	C27H30O16	609.15	284.03	610.153	[M-H]-	2	31512-06-8	C16490	19460.3	6038.97	2868.74	9986.69
pme1598	Hesperetin-5-O-glucoside	Flavonoids	C22H24O11	463.12	301.07	464.132	[M-H]-	2	69651-80-5	-	29746.1	1944.42	16178.4	20762.3
mws0856	Quercetin-4'-O-glucoside (Spiraeoside)*	Flavonoids	C21H20O12	463.09	301.04	464.096	[M-H]-	1	20229-56-5	-	29746.1	1944.42	16178.4	20762.3
mws2220	Gallocatechin 3-O-gallate	Flavonoids	C22H18O11	457.08	169.01	458.085	[M-H]-	2	5127-64-0	-	466976	4190.58	545.837	115413
MWSHC2016	Epigallocatechin-3-O-gallate	Flavonoids	C22H18O11	457.08	169.01	458.085	[M-H]-	1	989-51-5	C09731	213434	7791.6	401.459	62237.5
mws1397	Epicatechin gallate*	Flavonoids	C22H18O10	441.08	169.02	442.09	[M-H]-	1	1257-08-5	-	267776	4025.39	689.931	58167.2
mws0355	Catechin gallate*	Flavonoids	C22H18O10	441.08	169.01	442.09	[M-H]-	1	130405-40-2	-	267776	4025.39	689.931	58167.2
Lmhn004960	7-O-Galloyltricetiflavan	Flavonoids	C22H18O10	441.08	289.07	442.09	[M-H]-	3	-	-	105674	2129.13	375.2	29613.3
HJN090	Isocoreopsin*	Flavonoids	C21H22O10	433.11	271.06	434.121	[M-H]-	2	-	-	10583.4	622397	15617.3	225621
Lmsp002548	Isoscopoletin-β-D-glucoside	Lignans and Coumarins	C16H18O9	355.1	163.04	354.095	[M+H]+	1	20186-29-2	-	2.14225e+06	3.05931e+07	4.30352e+06	1.07368e+07
HX1355	Boehmenan	Lignans and Coumarins	C40H40O12	713.26	177.05	712.252	[M+H]+	1	-	-	388063	402540	319479	369734
Yalp002838	4-methoxy-5-hydroxymethylcoumarin	Lignans and Coumarins	C11H10O4	207.07	91.05	206.058	[M+H]+	1	-	-	515721	745072	505995	552890
mad1424	Ditartaroyl-hydroxycoumarin	Lignans and Coumarins	C17H14O13	427.05	295.05	426.043	[M+H]+	3	-	-	134335	104390	176450	146194
Lmsp003655	Dehydrodiconiferyl alcohol-gamma'-O-glucoside*	Lignans and Coumarins	C26H32O11	521.2	131.05	520.194	[M+H]+	1	-	-	277566	398176	226424	306399
Zmcp001750	Eleutheroside B1	Lignans and Coumarins	C17H20O10	385.11	223.06	384.106	[M+H]+	3	16845-16-2	-	45672.1	51681.3	31201.6	33438.1
Lhmp121005	Symplocosin*	Lignans and Coumarins	C26H32O11	521.2	131.05	520.194	[M+H]+	1	-	-	429855	600374	264326	455061
MWSslk194	7-Hydroxy-4-methyl-8-nitrocoumarin	Lignans and Coumarins	C10H7NO5	222.04	148.05	221.032	[M+H]+	3	19037-69-5	-	35283.1	48212.3	32307	42256.2
pma6599	6-Hydroxymethylherniarin	Lignans and Coumarins	C11H10O4	207.07	85.03	206.058	[M+H]+	3	117597-79-2	-	368058	306850	311204	312580
MWSmce017	Daphnetin	Lignans and Coumarins	C9H6O4	179.03	133.026	178.027	[M+H]+	3	486-35-1	C03093	436030	650703	315177	473987
pmb1178	O-Feruloyl 7-hydroxycoumarin	Lignans and Coumarins	C19H14O6	339.09	177.05	338.079	[M+H]+	3	-	-	462122	616810	150816	373315
Lajp003792	Murrayacarpin A glucoside	Lignans and Coumarins	C17H20O9	369.12	177.05	368.11	[M+H]+	3	-	-	4.72824e+06	2.24581e+07	2.09024e+07	1.57006e+07
Lbhp011908	Caffeyl fraxin	Lignans and Coumarins	C25H24O13	533.13	163.04	532.122	[M+H]+	3	-	-	43579.9	107272	92901.1	84010.9
HX1280	4-methoxy machilin D	Lignans and Coumarins	C21H26O5	359.18	151.05	358.178	[M+H]+	2	-	-	16406.1	36806.5	37318.4	27433
MWSmce195	Dehydrodiisoeugenol*	Lignans and Coumarins	C20H22O4	327.15	188.08	326.152	[M+H]+	1	2680-81-1	C10650	134221	149288	116420	142949
Lcrp000359	Otobaphenol*	Lignans and Coumarins	C20H22O4	327.16	188.08	326.152	[M+H]+	1	10240-16-1	-	134221	149288	116420	142949
mws1076	Scoparone	Lignans and Coumarins	C11H10O4	207.07	151.08	206.058	[M+H]+	3	120-08-1	C09311	110528	125529	141259	110875
pmp000682	Matairesinol-4'-O-glucoside (Matairesinoside)	Lignans and Coumarins	C26H32O11	538.23	359.15	520.194	[M+NH4]+	3	23202-85-9	-	49669.3	103927	105325	90393.7
Lazn006152	Isoshonanin	Lignans and Coumarins	C20H22O5	343.15	105.03	342.147	[M+H]+	3	-	-	3.28191e+06	3.01472e+06	3.10695e+06	3.11694e+06
HX1371	(7S,8R)-dihydrodehydrodiconferyl alcohol	Lignans and Coumarins	C20H24O6	361.16	189.09	360.157	[M+H]+	1	-	-	142421	138390	96274.7	138423
HX1372	guaiacylglycerol-β-coniferyl ether	Lignans and Coumarins	C20H24O7	377.159	163.076	376.152	[M+H]+	1	-	-	32720.4	93822.5	84154.5	71665.7
Smrp005029	Licarin A	Lignans and Coumarins	C20H22O4	327.16	203.1	326.152	[M+H]+	3	23518-30-1	-	66397.5	62119.4	62594.7	75919.4
Lmmp003530	3,4-Divanillyltetrahydrofuran*	Lignans and Coumarins	C20H24O5	345.17	137.06	344.162	[M+H]+	2	34730-78-4	-	57217.9	127997	164331	101475
Waptp02742	5-Hydroxy-6-Methoxychromanon	Lignans and Coumarins	C10H10O4	195.06	117.03	194.057	[M+H]+	2	-	-	217894	704810	575131	447075
Lajp005150	Murraol glucoside	Lignans and Coumarins	C21H26O9	423.17	243.1	422.157	[M+H]+	3	-	-	2.75659e+06	2.37476e+06	2.30729e+06	2.60223e+06
Lcgp000245	dihydrodehydrodiconiferyl alcohol-9-O-β-D-xylopyranoside	Lignans and Coumarins	C25H32O10	493.21	331.15	492.2	[M+H]+	3	-	-	34192.2	163290	88057.5	93757.6
Lhhp102904	Horsfieldin*	Lignans and Coumarins	C20H20O6	357.13	307.09	356.126	[M+H]+	1	-	-	101406	249841	132246	163145
Sayp006468	Acutissimalignan B*	Lignans and Coumarins	C20H20O6	357.13	307.1	356.126	[M+H]+	1	-	-	99616.1	241584	124087	175507
Lskp211385	dihydrosesamin*	Lignans and Coumarins	C20H20O6	357.13	307.09	356.126	[M+H]+	1	-	-	99616.1	241584	124087	175507
MWSmce533	Etoposide	Lignans and Coumarins	C29H32O13	589.19	229.05	588.184	[M+H]+	3	33419-42-0	C01576	32712.5	41367.4	33011.2	41200.4
Qmzp101807	Avicennol	Lignans and Coumarins	C20H22O5	343.15	163.07	342.147	[M+H]+	3	56110-68-0	-	4.07341e+06	3.6956e+06	3.5865e+06	3.64585e+06
mws1077	Scopoletin-7-O-glucoside (Scopolin)	Lignans and Coumarins	C16H18O9	355.102	193.049	354.095	[M+H]+	3	531-44-2	C01527	43652.4	56636.8	28531.6	40096.7
Lahp003387	5,8-Dihydroxypsoralen	Lignans and Coumarins	C11H6O5	219.03	173.02	218.022	[M+H]+	3	14348-23-3	C22444	72713.4	70501.8	134606	57466.3
Lhzp102808	Sesamin	Lignans and Coumarins	C20H18O6	355.1	163.04	354.11	[M+H]+	2	607-80-7	C10882	2.32589e+06	2.81871e+07	2.97999e+06	1.04422e+07
MWStz376	Dehydrodiconiferyl alcohol 4-O-beta-D-glucopyranoside	Lignans and Coumarins	C26H32O11	538.23	311.13	520.194	[M+NH4]+	1	107870-88-2	-	47040.8	94069.3	29477.8	66416.8
Lasp003143	1,4-Benzodioxin-6-propanol	Lignans and Coumarins	C11H12O3	193.09	105.07	192.078	[M+H]+	1	-	-	545418	566657	254126	396442
pmp000941	Iso-schisandrin ethyl alcohol	Lignans and Coumarins	C23H28O7	417.19	399.18	416.183	[M+H]+	3	-	-	14816.6	59956.3	51715.9	49211.9
HX1256	Machilin A	Lignans and Coumarins	C20H22O4	327.16	151.08	326.152	[M+H]+	3	-	-	15981.6	37920.3	41631.5	29223.5
Lmmp122803	Balanophonin E glucoside	Lignans and Coumarins	C27H34O12	551.21	193.09	550.205	[M+H]+	3	-	-	107157	108345	103865	96873.5
pmb0808	Esculetin-6-O-quinic acid	Lignans and Coumarins	C16H16O9	353.1	179	352.079	[M+H]+	3	-	-	20711.2	104720	30519	57393.2
Waptp03029	8-Methoxycoumarin	Lignans and Coumarins	C10H8O3	177.05	89.04	176.047	[M+H]+	2	-	-	1.59735e+06	7.0704e+06	3.58561e+06	3.92215e+06
Walbp04045	7-Methoxy-6-methyldihydrocoumarin	Lignans and Coumarins	C11H12O3	193.08	105.07	192.078	[M+H]+	1	-	-	740984	1.02854e+06	689305	740832
Yxxp005044	Balanophonin	Lignans and Coumarins	C20H20O6	357.134	137.058	356.126	[M+H]+	3	118916-57-7	-	15639.4	51017.3	48086.9	37568.3
pmp000673	Lariciresinol	Lignans and Coumarins	C20H24O6	361.16	163.08	360.157	[M+H]+	3	27003-73-2	C10646	84516.4	79814.8	75793.4	96575.6
Sazp004372	Bursehernin	Lignans and Coumarins	C21H22O6	371.15	167.07	370.142	[M+H]+	2	-	C21183	17475.7	182107	159038	140921
Lcrp000382	tetrahydrofuroguaiacin B	Lignans and Coumarins	C20H24O5	345.17	137.06	344.162	[M+H]+	2	131829-51-1	-	2973.45	22574.5	18446.8	17208.2
Lazp005033	Divanillyltetrahydrofuran*	Lignans and Coumarins	C20H24O5	345.17	137.06	344.162	[M+H]+	2	-	-	13463.3	74554.3	104275	75945.7
Zdcp005372	Anhydrosecoisolariciresinol (AHS)*	Lignans and Coumarins	C20H24O5	345.17	137.061	344.162	[M+H]+	2	29388-33-8	-	13463.3	74554.3	104275	75945.7
Qajp010083	Machilin G	Lignans and Coumarins	C21H24O5	357.171	135.044	356.162	[M+H]+	3	-	-	20422	25900.8	97585.3	40929.2
Lajp009638	7-Methoxy-8-(3-methylbuta-1,3-dien-1-yl)-2H-chromen-2-one	Lignans and Coumarins	C15H14O3	243.1	131.05	242.094	[M+H]+	3	112667-50-2	-	11638.5	50043.1	43680	57642.1
Lcfp041728	5-Methylcoumarin-4-cellobioside	Lignans and Coumarins	C22H28O13	501.16	177.06	500.153	[M+H]+	3	109974-31-4	-	33209.2	63377.5	53588	59252.9
Wagp010924	Notoptol	Lignans and Coumarins	C21H22O5	355.15	153.13	354.147	[M+H]+	3	88206-49-9	-	27901	9185.76	52073.7	18875.4
Zmgp003492	8-Hydroxy-α-conidendrin	Lignans and Coumarins	C20H20O7	373.12	105.03	372.121	[M+H]+	3	-	-	7832.52	29865.2	13304.7	9833.06
Lahp003986	3,4-Dihydro-4-(4'-hydroxyphenyl)-5,7-dihydroxycoumarin glucoside	Lignans and Coumarins	C21H22O10	435.13	273.08	434.121	[M+H]+	3	-	-	1639.71	58156.2	1639.71	18150.9
Wbwp012377	Meso-dihydroguaiaretic acid	Lignans and Coumarins	C20H26O4	331.19	81.0705	330.183	[M+H]+	3	66322-34-7	-	3870.49	819.422	39263.2	14503.5
Latp003160	6-Hydroxymellein	Lignans and Coumarins	C10H10O4	195.06	117.03	194.057	[M+H]+	3	70901-60-9	C02379	25997.3	336035	119007	227454
pmb0382	O-Feruloyl 4-hydroxycoumarin	Lignans and Coumarins	C19H14O6	339.09	177.05	338.079	[M+H]+	3	-	-	11171.1	11171.1	11171.1	78008.2
Wahln04659	5'-Methoxylariciresinol xyloside*	Lignans and Coumarins	C26H34O11	581.22	329.14	522.21	[M+CH3COO]-	3	-	-	420579	455478	372107	438743
Walbn03514	tetrahydrodehydrodiconiferyl alcohol glucoside	Lignans and Coumarins	C26H36O11	523.22	361.16	524.226	[M-H]-	1	-	-	1.09876e+06	4.29011e+06	4.18129e+06	3.36431e+06
Lmmn002260	5'-Methoxyisolariciresinol-9'-O-glucoside*	Lignans and Coumarins	C27H36O12	551.21	389.17	552.221	[M-H]-	3	-	-	519563	906725	452145	557990
Lcsn000193	isatioxyneolignoside E	Lignans and Coumarins	C28H38O14	597.22	327.12	598.226	[M-H]-	3	-	-	256915	302374	165358	230342
MWStz549	Lyoniside*	Lignans and Coumarins	C27H36O12	551.21	389.16	552.221	[M-H]-	3	34425-25-7	-	508640	933683	477331	624293
Zbfn004991	Dihydrodehydrodiconiferyl alcohol-9'-O-apiosyl-(1→6)-O-glucoside	Lignans and Coumarins	C31H42O15	653.24	341.14	654.252	[M-H]-	3	-	-	26727.6	51144.6	37302.4	42000.1
MWSprf094	Tracheloside*	Lignans and Coumarins	C27H34O12	549.2	387.14	550.205	[M-H]-	3	33464-71-0	-	17357	54530.9	53986.4	48003.1
Hmln002355	5'-Methoxymatairesinoside*	Lignans and Coumarins	C27H34O12	549.2	387.15	550.205	[M-H]-	3	1691201-82-7	-	17357	54530.9	53986.4	48003.1
WaYn003112	Erythro-Guaiacylglycerol-β-threo-syringylglycerol Ether	Lignans and Coumarins	C21H28O10	439.16	195.07	440.168	[M-H]-	1	1313434-74-0	-	38498.9	79319.4	70427.1	65459.2
Lazn004796	Demethyl-erythro-Guaiacylglycerol β-Sinapyl Ether	Lignans and Coumarins	C20H24O8	391.14	343.12	392.147	[M-H]-	3	-	-	42030.2	99359.6	97229.1	68389.1
Hahn002315	syringaresinol-4-O-β-D-glucopyranoside	Lignans and Coumarins	C28H36O13	579.21	417.16	580.216	[M-H]-	3	-	-	207637	448467	378428	394707
Wahln04469	Justiciresinol xyloside*	Lignans and Coumarins	C26H34O11	581.22	329.14	522.21	[M+CH3COO]-	3	-	-	401734	526101	356922	378497
Yarn004381	Tortoside B	Lignans and Coumarins	C28H38O13	581.22	329.14	582.231	[M-H]-	3	-	-	361528	433028	328797	377474
Lmtn003096	Secoisolariciresinol 4-O-glucoside	Lignans and Coumarins	C26H36O11	523.22	361.14	524.226	[M-H]-	2	-	-	967095	4.98958e+06	3.21755e+06	2.91076e+06
Wahln03616	Demethylsyringin	Lignans and Coumarins	C16H22O9	357.12	195.07	358.126	[M-H]-	2	-	-	302918	464253	224558	346757
Rfmb26201	Syringaresinol-4'-O-(6''-acetyl)glucoside	Lignans and Coumarins	C30H38O14	621.22	417.16	622.226	[M-H]-	2	-	-	186396	812474	281038	384847
pmn001375	1-Hydroxypinoresinol-1-O-Glucoside*	Lignans and Coumarins	C26H32O12	535.18	373.13	536.189	[M-H]-	1	81495-71-8	-	162938	210548	160657	139881
Lazn002030	Guaiacylglycerol-β-Guaiacyl Ether glucoside	Lignans and Coumarins	C23H30O11	481.17	271.1	482.179	[M-H]-	1	-	-	42577.1	84043.8	69432.8	82335.8
WaYn005928	Buddlenol B	Lignans and Coumarins	C31H36O11	583.22	195.07	584.226	[M-H]-	3	97399-80-9	-	21929.2	27053.5	49444.8	34508.2
Lazn003996	Erythro-Guaiacylglycerol-β-dihydroconiferyl Ether	Lignans and Coumarins	C20H26O7	377.16	329.14	378.168	[M-H]-	1	135820-77-8	-	26122	74623.1	117769	74026.8
HJN083	Lariciresinol-4'-O-glucoside*	Lignans and Coumarins	C26H34O11	521.2	359.15	522.21	[M-H]-	2	143663-00-7	-	70798.9	238954	155235	138466
Lcgn000239	dihydrodehydrodiconiferyl alcohol-9-O-β-D-glucopyranoside	Lignans and Coumarins	C26H34O11	521.2	491.19	522.21	[M-H]-	3	-	-	27176.9	77444.1	73249	61647.5
Lcgn000237	Dihydrodehydrodiconiferyl alcohol-9-O-β-D-xylopyranoside-4-O-β-D-glucopyranoside	Lignans and Coumarins	C31H42O15	653.24	623.23	654.252	[M-H]-	2	-	-	20171.7	62071.5	66205.2	54288.6
Lazn006735	Erythro-Guaiacylglycerol-β-O-4'-dehydrodisinapyl Ether	Lignans and Coumarins	C31H36O11	583.22	535.2	584.226	[M-H]-	2	613684-55-2	-	35902.4	43030.6	70122.4	50564.3
Hmln003754	Icariside E5*	Lignans and Coumarins	C26H34O11	521.2	359.15	522.21	[M-H]-	2	126176-79-2	-	93793.3	280054	151511	159853
Rfmb056	Medioresinol-4'-O-(6'''-acetyl)glucoside	Lignans and Coumarins	C29H36O13	591.21	387.14	592.216	[M-H]-	3	-	-	39173.6	207260	75748.3	87172
MWSHC2047	Syringaresinol-4'-O-glucoside; Acanthoside B	Lignans and Coumarins	C28H36O13	579.21	417.16	580.216	[M-H]-	3	7374-79-0	C10890	204603	425710	389991	379084
Wdbn005328	3,3'-Bis(3,4-dihydro-4-hydroxy-6,8-dimethoxy-2H-1-benzopyran)	Lignans and Coumarins	C22H26O8	417.16	181.05	418.163	[M+H]+	3	-	-	19731	94447.5	47177.7	50853.4
Lmhn003990	Phellodenol E	Lignans and Coumarins	C17H20O9	367.1	191.07	368.111	[M-H]-	3	778637-83-5	-	3.01563e+06	1.52551e+07	1.71321e+07	1.05247e+07
MWStz631	Pinoresinol-4-O-glucoside	Lignans and Coumarins	C26H32O11	519.19	357.14	520.194	[M-H]-	1	41607-20-9	C17529	79821.3	235871	121604	189300
Hmln002100	Nortrachelogenin-4-O-glucoside	Lignans and Coumarins	C26H32O12	535.18	373.13	536.189	[M-H]-	3	33464-78-7	-	65418.7	80482	49847.7	67335.4
pmn001368	Olivil-4,4'-Di-O-glucoside	Lignans and Coumarins	C32H44O17	699.25	537.2	700.258	[M-H]-	3	-	-	57182.5	39842.8	30300.8	37559.5
Zmcn003729	1-Hydroxypinoresinol-4'-O-Glucoside	Lignans and Coumarins	C26H32O12	535.182	373.125	536.189	[M-H]-	3	-	-	91073.1	155811	150328	141342
Lcsn000191	isatioxyneolignoside A	Lignans and Coumarins	C24H30O13	525.16	167.03	526.169	[M-H]-	3	-	-	755046	546387	447647	557189
Jmbn003306	Clemastanin A	Lignans and Coumarins	C25H32O11	507.19	327.12	508.195	[M-H]-	3	172670-47-2	-	744237	1.53549e+06	1.5479e+06	1.4717e+06
pmn001371	Eucommin A*	Lignans and Coumarins	C27H34O12	549.198	387.146	550.205	[M-H]-	3	99633-12-2	C10560	20959.3	54157.8	57439.4	57741.6
Hmcn002743	Lirioresinol A	Lignans and Coumarins	C22H26O8	417.155	181.04	418.163	[M-H]-	1	-	-	15461.4	38287.2	42023.7	36015.4
Zmcn006271	Eleutheroside L	Lignans and Coumarins	C59H96O25	1203.63	1203.63	1204.62	[M-H]-	3	-	-	7798.09	8056.72	5624.48	7959.88
Lazn003893	Erythro-Guaiacylglycerol-β-Coniferyl Ether	Lignans and Coumarins	C20H24O7	375.15	327.12	376.152	[M-H]-	1	890317-92-7	-	15483.1	28953.3	49643	31768.6
Lazn003560	Methoxy-erythro-Guaiacyl glycerol β-threo-syringyl glycerol ether	Lignans and Coumarins	C22H30O11	469.17	195.07	470.179	[M-H]-	3	-	-	16671.1	39027.5	31744.1	35341.6
Lcgn000236	Dihydrodehydrodiconiferyl alcohol-4,9-di-O-β-D-glucopyranoside	Lignans and Coumarins	C32H44O16	683.26	503.19	684.263	[M-H]-	3	-	-	47750.4	24563.2	36843.3	38904.2
MWSmce499	Secoisolariciresinol diglucoside	Lignans and Coumarins	C32H46O16	685.27	523.22	686.279	[M-H]-	3	158932-33-3	-	20103.5	37704.9	28746.1	31323.8
Lmnn102709	Olivil-4'-O-glucoside	Lignans and Coumarins	C26H34O12	537.2	195.06	538.205	[M-H]-	1	76880-93-8	-	16190.6	54306.7	31823	35632.1
Zmln002252	Sideretin (5,7,8-Trihydroxy-6-methoxycoumarin)	Lignans and Coumarins	C10H8O6	223.03	149.03	224.032	[M-H]-	3	2177290-23-0	C22007	28211.8	111734	27592.8	48639.2
Lmbn001181	Fraxetin-7,8-di-O-glucoside	Lignans and Coumarins	C22H28O15	531.14	531.13	532.143	[M-H]-	3	-	-	24984.4	69596.5	3577.46	40796.6
Lmyn003971	Dihydrodehydrodiconiferyl alcohol-4-O-glucoside	Lignans and Coumarins	C26H34O11	521.2	359.15	522.21	[M-H]-	3	-	-	41104	85011.9	55400.4	52745.9
Wahln04571	8-Hydroxypinoresinol 4-Glucoside*	Lignans and Coumarins	C26H32O12	535.18	373.13	536.189	[M-H]-	1	-	-	18628.3	39990.5	3191.5	25375.8
Zmdn003480	Cycloolivil-6-O-glucoside	Lignans and Coumarins	C26H34O12	537.2	375.15	538.205	[M-H]-	3	-	-	45050.5	100137	26188.6	66728.5
Rfmb25702	Pinoresinol-4-O-(6''-acetyl)glucoside	Lignans and Coumarins	C28H34O12	561.2	357.13	562.205	[M-H]-	3	-	-	4949.83	48649.6	10479.1	14494.8
MWS20152	Syringaresinol	Lignans and Coumarins	C22H26O8	417.16	402.1	418.163	[M-H]-	1	21453-71-4	C10889	609.638	8240.82	9191.09	5347.03
mws1013	Esculetin (6,7-Dihydroxycoumarin)	Lignans and Coumarins	C9H6O4	177.02	133.03	178.027	[M-H]-	3	305-01-1	C09263	1923.46	62461	13560	22822.8
pmp001270	LysoPC 16:1*	Lipids	C24H48NO7P	494.32	184.07	493.317	[M+H]+	1	76790-27-7	-	238477	1.23575e+06	2.3936e+06	616727
Lmhp011562	1-α-Linolenoyl-glycerol*	Lipids	C21H36O4	353.27	261.22	352.261	[M+H]+	1	-	-	11670.3	84467.3	229633	82195.1
Walp004752	2-Aminododecane-1,4-diol	Lipids	C12H27NO2	218.21	88.08	217.204	[M+H]+	3	-	-	241810	95655.6	102220	107211
Walp004906	2-Aminotetradecane-1,11,13-triol	Lipids	C14H31NO3	262.24	88.08	261.23	[M+H]+	1	-	-	104830	25740.9	29089	39846
Walp007043	2-Aminohexadecane-1,4-diol	Lipids	C16H35NO2	274.27	88.08	273.267	[M+H]+	1	-	-	6.93468e+06	5.36639e+06	5.61445e+06	6.51469e+06
mws0289	LysoPE 18:1*	Lipids	C23H46NO7P	480.31	339.29	479.301	[M+H]+	3	89576-29-4	-	90752.2	575056	665929	325944
Hmqp006235	LysoPC 18:4	Lipids	C26H46NO7P	516.3	184.07	515.301	[M+H]+	1	-	-	632892	419712	2.22635e+06	704242
pmd0132	LysoPC 16:0(2n isomer)	Lipids	C24H50NO7P	496.34	184.07	495.332	[M+H]+	1	-	-	716996	9.54125e+06	6.42629e+06	3.13864e+06
pmb0881	LysoPE 18:2	Lipids	C23H44NO7P	478.29	337.27	477.286	[M+H]+	2	-	-	1.63429e+06	5.45887e+06	1.36978e+07	4.74348e+06
pmb0889	Punicic acid (9Z,11E,13Z-octadecatrienoic acid)	Lipids	C18H30O2	279.23	95.09	278.225	[M+H]+	3	544-72-9	C08364	1.11423e+06	1.63868e+07	1.19979e+07	9.84294e+06
pmp001284	Monopalmitin*	Lipids	C19H38O4	331.28	313.27	330.277	[M+H]+	1	542-44-9	-	68578.5	97836.7	81482.3	65814.4
Walp007214	2-Aminohexadecane-1,5,6-triol	Lipids	C16H35NO3	290.27	88.08	289.262	[M+H]+	3	-	-	49677.5	41241.6	33865.6	35535.9
pmb0876	LysoPE 16:0	Lipids	C21H44NO7P	454.29	313.27	453.286	[M+H]+	1	53862-35-4	-	1.83923e+06	1.13092e+07	8.68195e+06	4.79852e+06
WaYp006462	2-Aminohexadecane-1,5,15-triol	Lipids	C16H35NO3	290.27	228.23	289.262	[M+H]+	1	-	-	209704	134801	112555	149093
pmp001251	LysoPC 18:2(2n isomer)	Lipids	C26H50NO7P	520.34	184.07	519.332	[M+H]+	1	-	-	99529.3	43874.6	411959	113010
Safp021800	LPC(18:1/0:0)	Lipids	C26H53NO7P+	522.35	184.08	522.356	[M]+	1	3542-29-8	-	3.02733e+06	3.37665e+06	1.92604e+07	4.27902e+06
pma0461	14,15-Dehydrocrepenynic acid	Lipids	C18H28O2	277.22	93.07	276.209	[M+H]+	3	4154-44-3	-	144938	1.97759e+06	1.2317e+06	1.11049e+06
Walp009429	2-AminodocoSane-1,5,21-triol	Lipids	C22H47NO3	374.36	312.33	373.356	[M+H]+	1	-	-	561287	137972	128574	247823
Wcdp007645	9-Oxo-10,12-Octadecadienoic Acid	Lipids	C18H30O3	295.23	151.11	294.219	[M+H]+	1	54665-32-6	-	227044	2.03784e+06	2.2299e+06	1.24054e+06
pmb2406	LysoPC 17:0*	Lipids	C25H52NO7P	510.36	184.07	509.348	[M+H]+	1	50930-23-9	-	202149	1.20417e+06	728448	471254
Lmxp006440	2-Palmitoylglycerol*	Lipids	C19H38O4	331.28	313.27	330.277	[M+H]+	1	23470-00-0	-	84350.2	84271	87394.4	78575.5
Walp006011	2-Aminotetradecane-1,4-diol	Lipids	C14H31NO2	246.24	88.08	245.236	[M+H]+	1	-	-	219354	134720	138289	139646
Lmhp010514	LysoPE 20:2(2n isomer)	Lipids	C25H48NO7P	506.32	365.31	505.317	[M+H]+	1	-	-	92110.9	274962	560297	205652
mws0120	Choline Alfoscerate	Lipids	C8H20NO6P	258.11	104.11	257.103	[M+H]+	1	28319-77-9	C00670	4.0553e+06	7.78269e+06	1.38425e+06	5.4396e+06
Lmhp008718	LysoPC 17:2*	Lipids	C25H48NO7P	506.32	184.07	505.317	[M+H]+	1	-	-	68385.2	76732.9	446449	100387
Waptp08627	13,16-Docosadienamide	Lipids	C22H41NO	336.33	69.07	335.319	[M+H]+	1	-	-	36349	19382.4	29448.4	26447.1
Wcdp009119	Octadeca-9,12,15-trienoic acid*	Lipids	C18H30O2	279.232	81.0704	278.225	[M+H]+	3	28290-79-1	-	1.28802e+06	1.97236e+07	1.25373e+07	1.19989e+07
Lmhp009190	2-Linoleoylglycerol-1,3-di-O-glucoside*	Lipids	C33H58O14	679.39	263.24	678.383	[M+H]+	1	-	-	261395	63586.7	399734	201097
MW0168670	9,12-Octadecadiynoic Acid	Lipids	C18H28O2	277.22	93.07	276.209	[M+H]+	3	2012-14-8	-	23253	131100	238023	110299
pmb0855	LysoPC 16:0	Lipids	C24H50NO7P	496.34	184.07	495.332	[M+H]+	1	17364-16-8	-	7.92559e+06	4.1534e+07	3.14377e+07	1.92757e+07
pmb0296	1-Oleoyl-Sn-Glycerol	Lipids	C21H40O4	357.3	265.25	356.293	[M+H]+	2	129784-87-8	-	161321	43452.5	259665	85182.9
WaYp005128	2-Aminotetradecane-1,5,13-triol	Lipids	C14H31NO3	262.24	200.2	261.23	[M+H]+	1	-	-	124262	102409	109923	89756.4
Lmhp008833	LysoPC 16:1(2n isomer)*	Lipids	C24H48NO7P	494.32	184.07	493.317	[M+H]+	1	-	-	196218	1.15321e+06	2.44802e+06	621737
Walp007192	2-aminodocoSane-1,6,19,20,21-pentaol	Lipids	C22H47NO5	406.35	300.29	405.345	[M+H]+	3	-	-	297836	170575	226153	312194
Wasyqp5995	2-Aminooctadecane-1,5,17-triol	Lipids	C18H39NO3	318.3	256.26	317.293	[M+H]+	1	-	-	1.48017e+07	9.6291e+06	1.18629e+07	1.35538e+07
Lmhp112042	1-Linoleoylglycerol*	Lipids	C21H38O4	355.28	263.24	354.277	[M+H]+	1	2277-28-3	-	15622.9	123259	194115	78064.9
Wcdp007388	10,14,16-Octadecatrien-12-Ynoic Acid	Lipids	C18H26O2	275.2	133.1	274.193	[M+H]+	1	-	-	20296.4	69002.1	56119.2	46665.5
Lmhp009129	LysoPC 15:0(2n isomer)*	Lipids	C23H48NO7P	482.32	184.07	481.317	[M+H]+	1	-	-	74961.3	697017	913087	318963
pmb0856	LysoPE 18:1(2n isomer)*	Lipids	C23H46NO7P	480.31	339.29	479.301	[M+H]+	3	-	-	150496	287082	550328	228940
pmb0874	LysoPE 18:2(2n isomer)	Lipids	C23H44NO7P	478.29	337.27	477.286	[M+H]+	1	-	-	7.75668e+06	7.36808e+06	3.22408e+07	1.03417e+07
MWSmce549	1-Monomyristin	Lipids	C17H34O4	303.25	57.07	302.246	[M+H]+	1	589-68-4	-	56002.2	75600.3	73457.4	59279.8
pmp001281	LysoPC 18:1	Lipids	C26H52NO7P	522.36	184.07	521.348	[M+H]+	1	-	-	924710	3.42762e+06	9.16641e+06	2.55932e+06
Lmfp009701	Glycerol 9,11,13-octadecatrienoyl ester*	Lipids	C21H36O4	353.27	261.22	352.261	[M+H]+	1	-	-	9941.21	81018.7	222705	86047.1
MW0011621	(S)-14-Methylhexadecanoic acid	Lipids	C17H34O2	293.27	81.07	270.256	[M+Na]+	3	5746-59-8	-	16090.5	128178	183672	99722.8
pmd0160	LysoPE 16:0(2n isomer)	Lipids	C21H44NO7P	454.29	313.27	453.286	[M+H]+	3	-	-	1.90214e+06	1.09098e+07	9.16503e+06	5.53842e+06
pmd0147	LysoPC 20:2	Lipids	C28H54NO7P	548.37	184.07	547.364	[M+H]+	3	-	-	88173.3	362625	630433	225109
pmp001264	Hexadecylsphingosine	Lipids	C16H35NO2	274.27	256.27	273.267	[M+H]+	1	-	-	3.8591e+06	3.03694e+06	3.17548e+06	3.8973e+06
pmb1650	Octadeca-11E,13E,15Z-trienoic acid	Lipids	C18H30O2	279.23	149.13	278.225	[M+H]+	3	25575-00-2	-	6.71666e+06	8.86519e+06	8.79041e+06	5.85391e+06
pmb2221	4-Hydroxysphinganine; Phytosphingosine	Lipids	C18H39NO3	318.3	60.04	317.293	[M+H]+	2	554-62-1	C12144	69771.3	388469	1.28195e+06	687975
mws0126	LysoPC 18:0	Lipids	C26H54NO7P	524.37	184.07	523.364	[M+H]+	1	19420-57-6	-	222064	1.00179e+06	480072	396056
pmb0883	LysoPE 18:0	Lipids	C23H48NO7P	482.32	341.31	481.317	[M+H]+	3	69747-55-3	-	17184.4	102645	35499.1	42381.5
Lmhp009187	LysoPE 15:0*	Lipids	C20H42NO7P	440.28	299.26	439.27	[M+H]+	1	-	-	73572	523744	538186	278761
Lmhp008801	LysoPE 18:3	Lipids	C23H42NO7P	476.28	335.26	475.27	[M+H]+	1	-	-	41481.4	231230	300338	120976
Lmhp009034	LysoPE 16:1*	Lipids	C21H42NO7P	452.28	311.26	451.27	[M+H]+	1	-	-	52482.9	485808	334907	180654
WaYp007721	2-Aminohexadecane-1,16,16-triol	Lipids	C16H35NO3	290.27	242.25	289.262	[M+H]+	3	-	-	194322	172030	101074	166421
Waqkp05977	2-g-linolenoyl-glycerol	Lipids	C21H36O4	353.27	261.22	352.261	[M+H]+	1	-	-	128881	242169	504740	218449
pmb0854	LysoPC 18:3	Lipids	C26H48NO7P	518.32	184.07	517.317	[M+H]+	1	-	-	183453	1.59845e+06	1.5932e+06	528529
pmb2319	LysoPC 15:0*	Lipids	C23H48NO7P	482.32	184.07	481.317	[M+H]+	1	108273-89-8	-	306789	1.88064e+06	1.60211e+06	790216
MW0015479	12(13)Ep-9-KODE	Lipids	C18H30O4	311.22	293.21	310.214	[M+H]+	3	-	-	172889	1.61422e+06	1.51324e+06	940713
Lmhp010515	LysoPC 17:0(2n isomer)*	Lipids	C25H52NO7P	510.36	184.07	509.348	[M+H]+	1	-	-	36624.9	340937	189773	108849
Safp022031	Gorlic acid*	Lipids	C18H30O2	279.23	81.07	278.225	[M+H]+	3	-	-	1.35545e+06	1.73942e+07	1.12018e+07	1.09518e+07
Wasyqp6350	Dehydrophytosphingosine	Lipids	C18H37NO3	316.29	60.04	315.277	[M+H]+	1	-	-	551360	4.45452e+06	1.39697e+07	6.86129e+06
MEDN1163	3-Hydroxyhexadecanoic acid	Lipids	C16H32O3	295.23	151.11	272.235	[M+Na]+	3	2398-34-7	-	229394	1.99216e+06	1.94481e+06	1.27914e+06
MW0061827	Pinolenic acid*	Lipids	C18H30O2	279.23	81.07	278.225	[M+H]+	3	16833-54-8	-	1.40928e+06	1.6137e+07	1.05646e+07	1.00217e+07
Lmhp010190	LysoPC 18:1(2n isomer)	Lipids	C26H52NO7P	522.36	184.07	521.348	[M+H]+	1	-	-	2.7745e+06	3.03954e+06	1.81897e+07	4.19052e+06
pmd0130	LysoPC 14:0	Lipids	C22H46NO7P	468.31	184.07	467.301	[M+H]+	1	20559-16-4	-	44362.8	784350	363126	209236
WaYp007695	2-Aminooctadecane-1,16,18,18-tetraol	Lipids	C18H39NO4	334.3	242.25	333.288	[M+H]+	1	-	-	128231	141230	87748.6	124952
pmb1574	9,12-Octadecadien-6-Ynoic Acid	Lipids	C18H28O2	277.22	93.07	276.209	[M+H]+	3	61481-29-6	-	285278	698256	612260	571734
Lmhp010757	LysoPE 20:2	Lipids	C25H48NO7P	506.32	365.31	505.317	[M+H]+	1	-	-	82577.8	299712	537770	217890
pmb0865	LysoPC 18:3(2n isomer)	Lipids	C26H48NO7P	518.32	184.07	517.317	[M+H]+	1	-	-	303745	1.55769e+06	2.90601e+06	1.02792e+06
Walbp10476	trans-11-Icosenamide	Lipids	C20H39NO	310.31	69.07	309.303	[M+H]+	1	-	-	100476	22871.6	28153.5	68349.3
Lmhp011388	2-α-Linolenoyl-glycerol*	Lipids	C21H36O4	353.27	261.22	352.261	[M+H]+	1	55268-58-1	-	10883.5	77438.6	225692	80218.4
Lmhp009384	1-Linoleoylglycerol-2,3-di-O-glucoside*	Lipids	C33H58O14	679.39	263.24	678.383	[M+H]+	1	-	-	71560.3	84647.1	196575	145902
Hmqp005455	15(R)-Hydroxylinoleic Acid*	Lipids	C18H32O3	297.243	81.07	296.235	[M+H]+	1	177931-23-6	-	15900.3	102181	128795	97569.6
Walp007095	2-Amino-7-methyltridecan-1-ol*	Lipids	C14H31NO	230.25	62.06	229.241	[M+H]+	1	-	-	15876.7	15513.2	18115.9	23033.3
Lmsp010763	Monolinolenin*	Lipids	C21H36O4	353.27	261.22	352.261	[M+H]+	1	75685-85-7	-	6807.15	23387.7	80853.7	35234.3
Wahlp08069	LysoPC 17:2(2n isomer)*	Lipids	C25H48NO7P	506.32	184.07	505.317	[M+H]+	1	-	-	37985.2	137324	401401	130408
pmb2260	LysoPC 15:1	Lipids	C23H46NO7P	480.31	184.07	479.301	[M+H]+	3	-	-	35710.9	167832	538149	114924
MWSmce689	Methyl linolenate	Lipids	C19H32O2	293.25	95.09	292.24	[M+H]+	1	301-00-8	-	16296.5	113187	181525	91821.9
WaQzp10481	(9R,13R)-10,11-dihydro-12-oxo-15-phytoenoic acid	Lipids	C18H30O3	295.23	151.11	294.219	[M+H]+	1	136845-14-2	-	233516	1.95163e+06	2.17212e+06	1.31408e+06
MW0015391	9R-hydroxy-10E,12Z-octadecadienoic acid	Lipids	C18H32O3	297.24	71.09	296.235	[M+H]+	3	10075-11-3	-	13367.9	58804.9	129171	53018.6
Walp010787	2-aminotetracoSane-1,5,23-triol	Lipids	C24H51NO3	402.39	340.36	401.387	[M+H]+	1	-	-	139747	46895.1	34151.2	83775
Walp007137	2-AminoicoSane-1,6,18,19,20-pentaol	Lipids	C20H43NO5	378.32	286.28	377.314	[M+H]+	3	-	-	28201.8	21173.4	15673.8	21845
Hmqp005411	9-Oxo-12Z-Octadecenoic acid*	Lipids	C18H32O3	297.24	81.07	296.235	[M+H]+	1	112543-32-5	-	16850.5	104323	138574	76453.1
MEDN1520	Aleuritic acid	Lipids	C16H32O5	327.22	98.98	304.225	[M+Na]+	3	6949-98-0	-	121674	142642	93847.9	599703
Lmhp008589	LysoPE 18:3(2n isomer)	Lipids	C23H42NO7P	476.28	335.26	475.27	[M+H]+	1	-	-	42187.6	256791	296038	140686
Lmhp012042	2-Linoleoylglycerol*	Lipids	C21H38O4	355.28	263.24	354.277	[M+H]+	1	3443-82-1	-	13790.5	125671	251556	85621.7
Wcdp010162	1-Monolinolenoyl-Rac-Glycerol*	Lipids	C21H36O4	353.268	261.223	352.261	[M+H]+	1	18465-99-1	-	12791.4	83431.8	243024	87212.2
Lmhp010908	LysoPC 19:1	Lipids	C27H54NO7P	536.37	184.07	535.364	[M+H]+	3	-	-	32550.8	15687.4	94209.6	20872.2
Lcsp013328	linoleoyl ethanolamine	Lipids	C20H37NO2	324.29	62.06	323.282	[M+H]+	1	68171-52-8	-	165986	1.03273e+06	696054	527077
Lmhp009590	LysoPC 17:1	Lipids	C25H50NO7P	508.34	184.07	507.332	[M+H]+	1	-	-	53990.4	246097	566548	160799
Lmhp008233	LysoPE 18:4	Lipids	C23H40NO7P	474.26	333.24	473.254	[M+H]+	1	-	-	52135.5	59460.5	239414	62041.7
WaYp007548	2-Aminotetradecan-1-ol*	Lipids	C14H31NO	230.25	62.06	229.241	[M+H]+	1	-	-	14956.1	16694.5	17854.3	17882.6
Zken00392	1-(9Z-octadecenoyl)-sn-glycero-3-phosphocholine	Lipids	C26H52NO7P	544.34	485.26	521.348	[M+Na]+	2	-	-	53119.9	44193.9	301295	79684.4
Hasp010605	MG(18:3(9Z,12Z,15Z)/0:0/0:0)	Lipids	C21H36O4	353.27	261.22	352.261	[M+H]+	1	129828-41-7	-	150253	620952	437070	294341
Waqkp07598	2-g-Linoleoyl-glycerol*	Lipids	C21H38O4	355.29	263.24	354.277	[M+H]+	1	-	-	146472	10277	417453	161012
MA10012327	D-Sphingosine	Lipids	C18H37NO2	300.29	60.04	299.282	[M+H]+	2	123-78-4	C00319	1464.89	23155.4	78169.8	32722.7
Lmhp010162	LysoPE 17:0	Lipids	C22H46NO7P	468.31	327.29	467.301	[M+H]+	2	-	-	5550.33	86337.7	29567.8	34123.4
pmd0136	LysoPC 18:0(2n isomer)	Lipids	C26H54NO7P	524.37	184.07	523.364	[M+H]+	1	-	-	32497.9	290309	133098	97278.9
Wcdp007789	9-Oxooctadeca-10,12-Dienoic Acid	Lipids	C18H30O3	295.23	81.07	294.219	[M+H]+	1	-	-	143961	623608	219900	283235
Wcdp006869	10-Methoxyheptadec-1-En-4,6-Diyne-3,9-Diol	Lipids	C18H28O3	293.21	151.11	292.204	[M+H]+	2	133921-57-0	-	9188.13	69400.1	22233.5	32744
Lmwp102712	5Z,8Z-tetradecadienoic acid	Lipids	C14H24O2	225.19	67.06	224.178	[M+H]+	3	39039-37-7	-	35784.4	21194.4	18154.6	23744.3
pmb0864	LysoPE 14:0*	Lipids	C19H40NO7P	426.26	285.24	425.254	[M+H]+	1	-	-	12479.9	194830	111597	57329.3
Waqkp07331	1-g-Linoleoyl-glycerol*	Lipids	C21H38O4	355.29	263.24	354.277	[M+H]+	1	-	-	155034	10251.6	439272	150671
Lmhp008513	2-α-Linolenoyl-glycerol-1,3-di-O-glucoside	Lipids	C33H56O14	677.37	261.22	676.367	[M+H]+	1	-	-	29067.1	9423.33	48584.9	17933.7
Lmhp009464	LysoPE 17:1(2n isomer)*	Lipids	C22H44NO7P	466.29	325.27	465.286	[M+H]+	1	-	-	29215.2	17784	33850.9	25823.6
Lmhp008273	LysoPE 15:1(2n isomer)	Lipids	C20H40NO7P	438.26	297.24	437.254	[M+H]+	2	-	-	5820.98	38223.5	107316	31900
pmd0146	LysoPC 20:2(2n isomer)	Lipids	C28H54NO7P	548.37	184.07	547.364	[M+H]+	3	-	-	35814.9	92225.7	266839	51553.7
Walp007190	2-AminoicoSane-1,5,7,19-tetraol	Lipids	C20H43NO4	362.33	300.29	361.319	[M+H]+	1	-	-	2.05158e+06	1.27027e+06	1.549e+06	1.71825e+06
Lmhp008885	LysoPE 15:0(2n isomer)*	Lipids	C20H42NO7P	440.28	299.26	439.27	[M+H]+	1	-	-	10930	147541	137971	58099.3
Lmhp011549	LysoPC 20:1	Lipids	C28H56NO7P	550.39	184.07	549.379	[M+H]+	1	-	-	11872.6	31331.3	62411.7	22245.8
YC512118	Oleamide (9-Octadecenamide)	Lipids	C18H35NO	282.28	247.24	281.272	[M+H]+	1	301-02-0	C19670	120442	278.816	278.816	38481.5
Wcdp006870	13(s)-hydroperoxy-(9z,11e,15z)-octadecatrienoic acid	Lipids	C18H30O4	311.22	155.11	310.214	[M+H]+	1	67597-26-6	C04785	1029.48	21406	7328.23	8075.62
Lmhp008744	1-α-Linolenoyl-glycerol-2,3-di-O-glucoside	Lipids	C33H56O14	677.37	261.22	676.367	[M+H]+	1	-	-	11202.4	25858.7	38358	26486.3
pmb0863	LysoPC 16:2(2n isomer)*	Lipids	C24H46NO7P	492.31	184.07	491.301	[M+H]+	1	-	-	10274.8	47219.1	60513.1	22306.8
ML10195036	3-Dehydrosphinganine	Lipids	C18H37NO2	300.3	60.05	299.282	[M+H]+	2	16105-69-4	C02934	4499.06	19704	70801	42652.9
Wcdp010432	Linoleamide	Lipids	C18H33NO	280.26	245.23	279.256	[M+H]+	1	3999-01-7	-	118973	375.629	3269.2	23531.6
Yalp008047	Methyl 12-phenyldodecanoate*	Lipids	C19H30O2	291.23	93.07	290.225	[M+H]+	1	38795-65-2	-	14210.3	13828	32046.8	18785.6
Lmhp009769	LysoPE 17:1*	Lipids	C22H44NO7P	466.29	325.27	465.286	[M+H]+	1	-	-	19059.1	77015.5	101145	42913.9
Sasp010921	4-carbamoyl-2-(octadeca-9,12-dienamido)butanoic acid	Lipids	C23H40N2O4	409.31	130.05	408.299	[M+H]+	1	-	-	1569.84	217975	66754.2	126890
Lmhp008763	LysoPE 16:1(2n isomer)*	Lipids	C21H42NO7P	452.28	311.26	451.27	[M+H]+	1	-	-	17876.1	186101	155102	70437.5
pma1303	LysoPC 16:2*	Lipids	C24H46NO7P	492.31	184.07	491.301	[M+H]+	1	-	-	6861.66	88234.6	66722.6	28686
Lcsp012679	linolenoyl ethanolamine	Lipids	C20H35NO2	322.27	62.06	321.267	[M+H]+	3	57086-93-8	-	9085.41	25917.8	5837.29	12789.1
MW0015472	9-Nitrooleic acid	Lipids	C18H33NO4	328.25	125.1	327.241	[M+H]+	3	-	-	9935.22	23600.7	31140.7	23946.1
Wacyp11235	Moroctic Acid methyl ester*	Lipids	C19H30O2	291.23	93.07	290.224	[M+H]+	1	73097-00-4	-	10850.4	17170.9	31798.7	14397.2
Lmhp007598	LysoPC 19:2(2n isomer)	Lipids	C27H52NO7P	534.36	184.07	533.348	[M+H]+	3	-	-	38157.1	72579.8	75140.2	32416
Walp009488	2-aminotetracoSane-1,6,7,23-tetraol	Lipids	C24H51NO4	418.386	356.352	417.382	[M+H]+	1	-	-	29190.8	5604.56	6084.34	18836.4
pmc0960	LysoPC 20:4	Lipids	C28H50NO7P	544.34	184.07	543.332	[M+H]+	3	-	-	975.462	13239.1	23253.5	12888.2
Lmhp008742	LysoPC 20:5	Lipids	C28H48NO7P	542.32	184.07	541.317	[M+H]+	1	162440-04-2	-	2779.1	25503.1	62875.2	21641.5
Lmhp010334	2-Linoleoylglycerol-1-O-glucoside	Lipids	C27H48O9	517.34	263.24	516.33	[M+H]+	1	-	-	16699.8	1321.87	49824.9	21000.3
Lmhp008337	LysoPE 14:0(2n isomer)*	Lipids	C19H40NO7P	426.26	285.24	425.254	[M+H]+	1	-	-	9188.72	50133.6	27611.8	20317
Wcfp008029	Dihydrosphingosine	Lipids	C18H39NO2	302.3	60.04	301.298	[M+H]+	1	764-22-7	C00836	1662.7	4849.47	15779.4	18197
Wasdp05820	20-hydroxy-N-isopropylicosa-5,8,11-trienamide	Lipids	C23H41NO2	364.32	305.25	363.314	[M+H]+	2	-	-	22906.7	338044	150785	163014
pmp001273	LysoPC 18:2	Lipids	C26H50NO7P	520.34	184.07	519.332	[M+H]+	1	-	-	766.139	24961.5	70962.7	31163.6
Walp012785	(Oxiran-2-yl)methyl octadeca-9,12-dienoate	Lipids	C21H36O3	337.27	263.24	336.266	[M+H]+	3	856386-19-1	-	761.955	5826.94	22174.8	10266.8
Waqkp06484	1-Linolenoylglycerol	Lipids	C21H36O4	353.27	261.22	352.261	[M+H]+	1	-	-	120996	552854	393247	287384
Walbp09179	Myristamide	Lipids	C14H29NO	228.23	57.07	227.225	[M+H]+	2	638-58-4	-	31078.2	1256.23	1256.23	8456.7
Lmhp008688	LysoPE 20:5	Lipids	C25H42NO7P	500.28	359.26	499.27	[M+H]+	2	-	-	1540.86	20527.5	12775.6	9643.9
MWSprf135	15-Tetracosenoic acid	Lipids	C24H46O2	365.34	283.26	366.35	[M-H]-	3	506-37-6	C08323	22856.2	28175.5	19560.2	23586.5
Waln011009	2-(2,3-dihydroxypropoxy)-3-(((2-(dimethylamino)ethoxy)(hydroxy)phosphoryl)oxy)propyl (11Z,14Z)-octadeca-11,14-dienoate	Lipids	C28H54NO9P	578.34	279.23	579.354	[M-H]-	1	-	-	2.85874e+06	1.51888e+06	8.05379e+06	3.31598e+06
MW0012410	15S-hydroperoxy-11Z,13E-eicosadienoic acid	Lipids	C20H36O4	339.25	199.13	340.261	[M-H]-	3	145375-41-3	-	17414.8	26063.6	37132	40253.7
MW0012312	9s,13r-12-Oxophytodienoic Acid*	Lipids	C18H28O3	291.2	185.12	292.204	[M-H]-	1	71606-07-0	-	29858.5	178528	336448	140173
Lmcn009122	(7Z)-Hexadecenoic acid*	Lipids	C16H30O2	253.22	235.21	254.225	[M-H]-	1	2416-19-5	-	6907.29	15538.6	22575.5	20676.4
MWS2430	13-methylmyristic acid	Lipids	C15H30O2	241.22	241.21	242.225	[M-H]-	1	2485-71-4	-	37520.5	71930.6	83297.9	103670
mws0361	Palmitoleic Acid*	Lipids	C16H30O2	253.217	235.207	254.225	[M-H]-	1	373-49-9	C08362	8282.84	18402.8	24546.8	23993.7
Wacn005438	Hydroxypentadecenoic acid glucoside	Lipids	C21H38O8	477.27	161.04	418.257	[M+CH3COOH-H]-	1	-	-	122140	98231	123903	109549
MWSslk132	Hexadecanedioic acid	Lipids	C16H30O4	285.21	223.21	286.214	[M-H]-	1	505-54-4	C19615	81801.3	237260	896000	368530
Waln010743	1-(2,3-dihydroxypropoxy)-3-(((2-(dimethylamino)ethoxy)(hydroxy)phosphoryl)oxy)propan-2-yl (11Z,14Z)-octadeca-11,14-dienoate	Lipids	C28H54NO9P	578.35	279.23	579.354	[M-H]-	1	-	-	2.95589e+06	1.43508e+06	8.77845e+06	3.41385e+06
pmn001694	9,10,13-Trihydroxy-11-Octadecenoic Acid	Lipids	C18H34O5	329.23	229.15	330.241	[M-H]-	1	29907-57-1	C14835	182862	5.05473e+06	2.56089e+06	1.43927e+06
pmf0297	1-Eicosanol	Lipids	C20H42O	297.32	183.21	298.324	[M-H]-	3	629-96-9	-	52077.1	439615	107906	134434
Lmyn006011	Gingerglycolipid B	Lipids	C33H58O14	677.38	397.13	678.383	[M-H]-	3	88168-90-5	-	883812	151073	1.33087e+06	584685
Lmbn007891	Hydroxy ricinoleic acid	Lipids	C18H34O4	313.24	183.14	314.246	[M-H]-	2	-	-	15851	476120	47694.2	99951.8
WaYn011606	1-(2,3-dihydroxypropoxy)-3-(((2-(dimethylamino)ethoxy)(hydroxy)phosphoryl)oxy)propan-2-yl heptadecanoate	Lipids	C27H56NO9P	568.36	269.25	569.369	[M-H]-	1	-	-	7327.88	22480	12986.1	14631.3
MWSHC20163	Cetostearic acid	Lipids	C16H32O2	255.24	255.24	256.24	[M-H]-	2	-	-	993498	939089	836916	1.32418e+06
Zmyn005026	16-Methylheptadecanoic acid	Lipids	C18H36O2	283.26	283.26	284.272	[M-H]-	2	2724-58-5	C20356	2.03692e+07	1.8149e+07	1.67437e+07	1.64433e+07
Lcsn006335	2-Hydroxymyristic acid	Lipids	C14H28O3	243.2	197.19	244.204	[M-H]-	1	2507-55-3	-	17350.3	25336.7	26441.3	21994.5
Zmyn004676	17-Hydroxylinolenic acid	Lipids	C18H30O3	293.21	113.1	294.219	[M-H]-	1	-	C16346	71447.7	705623	335204	318226
Lmbn005662	9(10)-EpOME;(9R,10S)-(12Z)-9,10-Epoxyoctadecenoic acid	Lipids	C18H32O3	295.23	171.1	296.235	[M-H]-	1	16833-56-0	C14825	25590.7	130273	342842	126308
Walbn08189	3-(((2-(dimethylamino)ethoxy)(hydroxy)phosphoryl)oxy)-2-hydroxypropyl (9Z,12Z)-octadeca-9,12-dienoate*	Lipids	C25H48NO7P	504.31	279.23	505.317	[M-H]-	1	-	-	416161	207740	1.1046e+06	503967
Waptn06683	DGMG 18:1(2n isomer)	Lipids	C33H60O14	739.41	397.13	680.398	[M+CH3COO]-	1	-	-	93626.5	14456	106887	58688.3
Zasn010461	Methyl 14-methylpentadecanoate	Lipids	C17H34O2	269.25	269.25	270.256	[M-H]-	1	5129-60-2	-	56524.1	186845	152538	131117
Waptn06085	DGMG 18:3(2n isomer)	Lipids	C33H56O14	735.38	397.13	676.367	[M+CH3COO]-	1	-	-	799856	331073	1.16421e+06	569406
Safn011471	2-hydroxy-3-{[3,4,5-trihydroxy-6-(hydroxymethyl)oxan-2-yl]oxy}propyl octadeca-9,12,15-trienoate	Lipids	C27H46O9	573.33	277.22	514.314	[M+CH3COOH-H]-	1	-	-	991821	82928.1	1.72665e+06	734709
mws0359	Pentadecanoic Acid	Lipids	C15H30O2	241.22	241.22	242.225	[M-H]-	3	1002-84-2	C16537	21073.9	31897.5	48782.6	58967.2
pmb2640	Dodecanoic acid (Lauric acid)	Lipids	C12H24O2	199.17	199.17	200.178	[M-H]-	1	143-07-7	C02679	83546.4	75048.3	66733.1	60599.5
Safn009833	5-[(1S,2R,3R,5S)-3,5-dihydroxy-2-[(E,3S)-3-hydroxyoct-1-enyl]cyclopentyl]pentanoic acid	Lipids	C18H32O5	327.21	171.1	328.225	[M-H]-	2	-	-	20486.8	140631	91046.8	79970.3
MWS5231	Tridecanedioic acid	Lipids	C13H24O4	243.16	181.16	244.167	[M-H]-	1	505-52-2	-	49724.6	75781.7	58383.7	39785.4
Lmbn005369	13(S)-HODE;13(S)-Hydroxyoctadeca-9Z,11E-dienoic acid*	Lipids	C18H32O3	295.23	195.14	296.235	[M-H]-	1	10219-69-9	C14762	194682	2.40315e+06	931638	988281
Lmbn005923	Crepenynic acid	Lipids	C18H30O2	277.217	59.0139	278.225	[M-H]-	1	2277-31-8	C07289	4606.39	11113.5	20683.6	12360.9
Zbfn013528	Beta-Hydroxypalmitic Acid*	Lipids	C16H32O3	271.23	225.22	272.235	[M-H]-	1	-	-	431913	924790	1.75597e+06	1.08803e+06
mws0752	Undecylic Acid	Lipids	C11H22O2	185.15	185.16	186.162	[M-H]-	2	112-37-8	C17715	102141	118518	126035	88010.9
Safn011825	(10E,12Z,15Z)-9-oxooctadeca-10,12,15-trienoic acid*	Lipids	C18H28O3	291.2	185.12	292.204	[M-H]-	1	125559-74-2	-	27094.3	175888	345485	142337
Wafn011571	alpha-Hydroxylinoleic acid*	Lipids	C18H32O3	295.23	195.14	296.235	[M-H]-	1	57818-44-7	-	215815	2.53015e+06	944327	971647
Rfmb091	9S-Hydroxy-10E,12Z-octadecadienoic acid*	Lipids	C18H32O3	295.23	195.14	296.235	[M-H]-	1	15514-85-9	C14767	206588	2.40417e+06	937122	983618
Zmyn004714	12-Hydroxyoctadec-9-Enoic Acid; Ricinoleic acid	Lipids	C18H34O3	297.24	183.14	298.251	[M-H]-	2	141-22-0	C08365	60532.5	471842	126953	159575
Walbn08060	1-(((2-(dimethylamino)ethoxy)(hydroxy)phosphoryl)oxy)-3-hydroxypropan-2-yl (9Z,12Z)-octadeca-9,12-dienoate*	Lipids	C25H48NO7P	504.31	279.24	505.317	[M-H]-	1	-	-	240508	118297	676387	257606
MWSslk133	1,14-Tetradecanedioic Acid	Lipids	C14H26O4	257.18	195.18	258.183	[M-H]-	3	821-38-5	-	25227.8	52575.5	42799	22082.6
Safn012694	2-hydroxypentadecanoic acid	Lipids	C15H30O3	257.21	211.21	258.219	[M-H]-	1	-	-	33634.6	90171.2	192937	87938.9
Sasn009853	Lanceolitol B4	Lipids	C28H52O12	639.36	579.34	580.346	[M+CH3COOH-H]-	3	-	-	6770.34	1.6416e+06	101202	932048
Waptn06507	DGMG 18:1	Lipids	C33H60O14	739.41	397.13	680.398	[M+CH3COO]-	1	-	-	33699.1	33894.9	114235	65228.9
MWS1900	Undecanedioic acid	Lipids	C11H20O4	215.13	153.13	216.136	[M-H]-	3	1852-04-6	-	13417.1	22186.4	19486.5	13203.6
Lmbn005487	12,13-DHOME; (9Z)-12,13-Dihydroxyoctadec-9-enoic acid	Lipids	C18H34O4	313.24	251.24	314.246	[M-H]-	1	263399-35-5	C14829	27264.9	129690	268864	113022
pmb2804	13S-Hydroperoxy-9Z,11E-octadecadienoic acid	Lipids	C18H32O4	311.22	171.14	312.23	[M-H]-	3	33964-75-9	C04717	5.01799e+06	1.12288e+07	1.00732e+07	1.04859e+07
mws0366	γ-Linolenic Acid*	Lipids	C18H30O2	277.22	277.22	278.225	[M-H]-	1	506-26-3	C06426	2.15327e+06	7.32072e+06	1.35561e+07	7.19576e+06
pme2827	Palmitaldehyde	Lipids	C16H32O	239.24	223.24	240.245	[M-H]-	3	629-80-1	C00517	1.01971e+07	1.68929e+07	1.20955e+07	9.92949e+06
mws0367	α-Linolenic Acid*	Lipids	C18H30O2	277.22	277.22	278.225	[M-H]-	1	463-40-1	C06427	1.82556e+06	6.28975e+06	1.1673e+07	6.09347e+06
Lmln007483	6,9,10-Trihydroxyoctadec-7-enoic acid; Sanleng acid	Lipids	C18H34O5	329.23	171.1	330.241	[M-H]-	1	-	-	429872	5.62656e+06	5.37388e+06	2.86642e+06
Lmbn005287	7S,8S-DiHODE; (9Z,12Z)-(7S,8S)-Dihydroxyoctadeca-9,12-dienoic acid	Lipids	C18H32O4	311.22	249.22	312.23	[M-H]-	1	143288-65-7	C07354	9399.66	52110.9	165592	69577.5
WaYn010475	2-(2,3-dihydroxypropoxy)-3-(((2-(dimethylamino)ethoxy)(hydroxy)phosphoryl)oxy)propan-2-yl (E)-hexadec-9-enoate	Lipids	C26H52NO9P	552.33	253.22	553.338	[M-H]-	1	-	-	37377.6	139946	125156	79625.8
pmb2799	12,13-Epoxy-9-Octadecenoic Acid	Lipids	C18H32O3	295.23	195.14	296.235	[M-H]-	1	6799-85-5	C14826	9251.35	48713.5	98418.8	42833.4
Waln009920	1-(2,3-dihydroxypropoxy)-3-(((2-(dimethylamino)ethoxy)(hydroxy)phosphoryl)oxy)propan-2-yl (8E,11Z,14Z)-octadeca-8,11,14-trienoate	Lipids	C28H52NO9P	576.33	277.22	577.338	[M-H]-	1	-	-	52675.6	63887.9	218875	71809.9
pmb2787	9-Oxo-10E,12Z-octadecadienoic acid*	Lipids	C18H30O3	293.21	275.2	294.219	[M-H]-	3	54232-59-6	C14766	11579.5	214714	216376	123388
Waln011222	2-(2,3-dihydroxypropoxy)-3-(((2-(dimethylamino)ethoxy)(hydroxy)phosphoryl)oxy)propyl palmitate*	Lipids	C26H54NO9P	554.34	255.23	555.354	[M-H]-	1	-	-	64514.3	627548	362854	265237
Zmpn003368	13S-Hydroxy-9Z,11E,15Z-octadecatrienoic acid	Lipids	C18H30O3	293.21	195.14	294.219	[M-H]-	3	87984-82-5	C16316	5839.9	70297.8	17365.6	19424.6
Hmqn003054	9,10,11-Trihydroxy-12-octadecenoic acid	Lipids	C18H34O5	329.23	311.22	330.241	[M-H]-	1	61911-67-9	-	18472.2	436579	279686	147771
Waln011524	1-(2,3-dihydroxypropoxy)-3-(((2-(dimethylamino)ethoxy)(hydroxy)phosphoryl)oxy)propan-2-yl palmitate*	Lipids	C26H54NO9P	554.35	255.23	555.354	[M-H]-	1	-	-	67608.9	595416	364720	252584
Wagn012030	2-Palmitoyl-Sn-Glycerol 3-O-Diglucoside	Lipids	C31H58O14	653.38	397.14	654.383	[M-H]-	2	-	-	22902.7	36747.8	64327.7	51018.6
Lmmn003323	2-Hydroxyhexadecanoic acid*	Lipids	C16H32O3	271.23	225.22	272.235	[M-H]-	1	764-67-0	-	680900	1.56932e+06	2.55694e+06	1.6796e+06
Waptn06322	DGMG 18:2(2n isomer)	Lipids	C33H58O14	737.4	397.13	678.383	[M+CH3COO]-	1	-	-	3.33052e+06	651521	4.80757e+06	2.48505e+06
MWStz396	Gingerglycolipid A	Lipids	C33H56O14	675.36	397.13	676.367	[M-H]-	3	145937-22-0	-	81474.7	105983	252895	126278
Zmyn004732	2R-hydroxy-9Z,12Z,15Z-octadecatrienoic acid	Lipids	C18H30O3	293.21	185.12	294.219	[M-H]-	1	-	C16342	370676	7.00386e+06	6.39545e+06	3.71257e+06
Waptn06182	DGMG 18:2	Lipids	C33H58O14	737.4	397.13	678.383	[M+CH3COO]-	1	-	-	3.35731e+06	675348	4.73621e+06	2.50546e+06
Lcsn000415	Keto-Deoxy-Nonulonic acid	Lipids	C9H16O9	267.07	59.01	268.079	[M-H]-	1	153666-19-4	C20934	46847.4	69666.4	50888.3	61450.7
Rfmb087	9-Hydroxy-13-oxo-10-octadecenoic Acid	Lipids	C18H32O4	311.22	293.21	312.23	[M-H]-	3	-	-	148944	811738	1.93331e+06	709999
Waln010192	2-(2,3-dihydroxypropoxy)-3-(((2-(dimethylamino)ethoxy)(hydroxy)phosphoryl)oxy)propyl (8E,11Z,14Z)-octadeca-8,11,14-trienoate	Lipids	C28H52NO9P	576.33	277.22	577.338	[M-H]-	1	-	-	40232.4	64830.3	191223	67891.5
Lmgn007652	Tianshic acid	Lipids	C18H34O5	329.23	211.13	330.241	[M-H]-	1	-	-	429630	1.09347e+07	5.629e+06	3.53334e+06
Lmqn008288	3-Hydroxyoctadecanoic Acid	Lipids	C18H36O3	299.26	299.26	300.266	[M-H]-	3	45261-96-9	-	240323	196936	244053	138655
mws0242	Suberic Acid	Lipids	C8H14O4	173.08	111.08	174.089	[M-H]-	1	505-48-6	C08278	44468.4	72038.6	86835.7	69112
Wcsn010524	8,11-Heptadecadienoic acid	Lipids	C17H30O2	265.22	265.22	266.225	[M-H]-	1	-	-	17286.2	59639.1	119075	61961.8
Waln010449	1-(2,3-dihydroxypropoxy)-3-(((2-(dimethylamino)ethoxy)(hydroxy)phosphoryl)oxy)propan-2-yl (E)-hexadec-9-enoate	Lipids	C26H52NO9P	552.33	253.22	553.338	[M-H]-	1	-	-	14623.4	67973.8	107436	42123.9
Wagn011658	1-Palmitoyl-Sn-Glycerol 3-O-Diglucoside	Lipids	C31H58O14	653.38	397.14	654.383	[M-H]-	1	-	-	68755.4	11345.8	49193.2	30412.4
Zmjn001813	Pimelic acid	Lipids	C7H12O4	159.07	97.06	160.074	[M-H]-	3	111-16-0	C02656	15971.1	29199.1	19023.8	19967.5
Waptn06702	(9S)-Hydroxyoctadecadienoic acid	Lipids	C18H32O3	295.23	171.1	296.235	[M-H]-	1	73543-67-6	-	335534	6.89037e+06	5.19098e+06	4.61504e+06
mws0237	Azelaic acid	Lipids	C9H16O4	187.1	125.1	188.105	[M-H]-	1	123-99-9	C08261	260179	567161	691251	424251
Safn014087	[(2R)-2-hydroxy-3-phosphonooxypropyl](Z)-hexadec-9-enoate	Lipids	C19H37O7P	407.22	153	408.228	[M-H]-	1	-	-	26594.9	102120	97611.6	30247.7
Lmyn006221	Gingerglycolipid C	Lipids	C33H60O14	679.39	397.13	680.398	[M-H]-	3	-	-	21324.6	4185.81	20568.9	15584.4
Hmqn004825	Rabdosia acid A*	Lipids	C18H30O3	293.21	275.2	294.219	[M-H]-	3	-	-	13538.2	215438	193890	116536
Wahln11151	Icosanedioic Acid 1-(2,3-Dihydroxypropyl) Ester	Lipids	C23H44O6	415.31	341.27	416.314	[M-H]-	1	-	-	2613.6	12444.8	23429.5	14604.3
MWS80006	9-Hydroperoxy-9Z,11E-Octadecadienoic Acid	Lipids	C18H32O4	311.22	293.21	312.23	[M-H]-	1	-	-	5316.96	21805.8	40678.1	20545.9
pmb2791	9-Hydroperoxy-10E,12,15Z-octadecatrienoic acid	Lipids	C18H30O4	309.21	209.05	310.214	[M-H]-	3	111004-08-1	C16321	2343.65	23136.8	28153.6	17663.5
Sasn008558	Corchorifatty acid B	Lipids	C18H28O4	307.19	185.12	308.199	[M-H]-	3	-	-	1219.65	22593.1	24869	11118.6
ZbYn009419	3-Oleoyl sucrose	Lipids	C30H50O12	661.35	277.22	602.33	[M+CH3COOH-H]-	1	-	-	1914.58	356434	48488.7	153446
Walbn08698	3-(((2-(dimethylamino)ethoxy)(hydroxy)phosphoryl)oxy)-2-hydroxypropyl oleate	Lipids	C25H50NO7P	506.32	281.25	507.332	[M-H]-	1	-	-	6138.1	18393.1	37008.4	17819.9
ZbYn010300	3'-Palmitoyl sucrose	Lipids	C28H52O12	639.36	255.23	580.346	[M+CH3COOH-H]-	1	-	-	1009.55	295759	19470	171935
Zbfn008434	1-O-Linoleoyl-3-O-galactopyranosyl-L-glycerol	Lipids	C27H48O9	515.32	279.23	516.33	[M-H]-	1	-	-	112206	2247.63	227726	89221.1
ZbYn009262	3'-linoleoyl sucrose	Lipids	C30H50O12	661.35	277.22	602.33	[M+CH3COOH-H]-	1	-	-	2363.68	376852	50124.2	155001
Zmyn004449	9-Hydroxy-12-oxo-10(E),15(Z)-octadecadienoic acid	Lipids	C18H30O4	309.21	171.1	310.214	[M-H]-	2	-	C21923	2690.81	45224	74992.8	30094.6
pmn001691	9,12,13-Trihydroxy-10,15-octadecadienoic acid	Lipids	C18H32O5	327.22	291.2	328.225	[M-H]-	1	-	-	5231.71	72830.2	49568.1	24148.8
WaYn011395	2-(2,3-dihydroxypropoxy)-3-(((2-(dimethylamino)ethoxy)(hydroxy)phosphoryl)oxy)propan-2-yl (Z)-14-Octadecenoic Acid	Lipids	C28H56NO9P	580.36	281.25	581.369	[M-H]-	1	-	-	104148	1654	243295	75312.8
MWS3083	15(S)-HETE; 15(S)-Hydroxy-5Z,8Z,11Z,13E-eicosatetraenoic acid	Lipids	C20H32O3	319.23	59.01	320.235	[M-H]-	3	54845-95-3	C04742	1965.88	33280.3	30755.9	19628.2
Zmjn004133	9S-Hydroperoxy-10E,12Z-octadecadienoic acid	Lipids	C18H32O4	311.22	293.21	312.23	[M-H]-	3	5502-91-0	C14827	20959.9	448434	523037	288594
Zbfn008708	1-O-Linoleoyl-(6-O-Hydroxyethyl-D-Glucose)	Lipids	C26H46O9	501.31	279.23	502.314	[M-H]-	1	-	-	410.272	18335.3	89263.1	34519.8
Safn010965	Porrigenic acid	Lipids	C18H30O4	309.21	171.1	310.214	[M-H]-	2	-	-	9487.18	57069.8	114580	36965.4
Lmcn009539	E,E,Z-1,3,12-Nonadecatriene-5,14-diol	Lipids	C19H34O2	293.25	293.25	294.256	[M-H]-	1	-	-	261837	542074	417838	400613
Waln011704	1-(2,3-dihydroxypropoxy)-3-(((2-(dimethylamino)ethoxy)(hydroxy)phosphoryl)oxy)propan-2-yl (Z)-14-Octadecenoic Acid	Lipids	C28H56NO9P	580.36	281.25	581.369	[M-H]-	1	-	-	100297	6818.09	233599	75807
Lmbn003970	9,12,13-TriHOME; 9(S),12(S),13(S)-Trihydroxy-10(E)-octadecenoic acid	Lipids	C18H34O5	329.23	211.14	330.241	[M-H]-	1	97134-11-7	C14833	431237	1.07613e+07	5.79799e+06	3.45722e+06
Sasn008742	9,10-dihydroxy-8-oxooctadec-12-enoic acid	Lipids	C18H32O5	327.22	309.21	328.225	[M-H]-	1	-	-	1298.09	13725.1	43817	14252.1
Lmbn004240	9,10-Dihydroxy-12,13-epoxyoctadecanoic acid	Lipids	C18H34O5	329.23	199.13	330.241	[M-H]-	3	-	C14837	1771.1	74464.7	14509.2	29392
ZbLn010959	3'-(pentadecanoyl)sucrose	Lipids	C27H50O12	625.34	241.22	566.33	[M+CH3COOH-H]-	1	-	-	1643.99	26858.2	1643.99	8641.9
MWSslk102	6-Chloropurine	Nucleotides and derivatives	C5H3ClN4	155.01	119.04	154.005	[M+H]+	3	87-42-3	-	210725	270641	235348	227090
Lmcp002302	N6-(2-Hydroxyethyl)adenosine*	Nucleotides and derivatives	C12H17N5O5	312.13	180.09	311.123	[M+H]+	1	4338-48-1	-	69805.8	405897	2.48129e+06	750144
Wcfp002357	N6-Threonylcarbamoyladenosine	Nucleotides and derivatives	C15H20N6O8	413.14	162.04	412.134	[M+H]+	1	24719-82-2	-	106319	111009	218960	137420
MWS4354	N6-methyladenosine	Nucleotides and derivatives	C11H15N5O4	282.12	150.08	281.112	[M+H]+	3	1867-73-8	-	70096.7	168907	1.71739e+06	462995
Zmmp000969	5-Ribofuranosylnicotinamide	Nucleotides and derivatives	C11H14N2O5	255.1	123.06	254.09	[M+H]+	1	107325-67-7	-	4.09009e+06	6.90514e+06	6.34777e+06	5.70177e+06
Hmhp001812	2'-O-Methyladenosine	Nucleotides and derivatives	C11H15N5O4	282.12	136.06	281.112	[M+H]+	1	2140-79-6	-	180187	469949	1.44488e+07	3.76472e+06
pmc0281	Ribosyladenosine	Nucleotides and derivatives	C15H21N5O8	400.15	136.06	399.139	[M+H]+	3	-	-	469818	489467	539476	509680
Wdtp002974	N-(p-hydroxybenzyl) adenosine	Nucleotides and derivatives	C18H21N5O6	404.15	207.06	403.149	[M+H]+	1	-	-	631676	760520	558182	673961
mws1715	Cordycepin (3'-Deoxyadenosine)*	Nucleotides and derivatives	C10H13N5O3	252.11	136.06	251.102	[M+H]+	1	73-03-0	C08431	78535.1	101956	3.38204e+07	6.97768e+06
pme3184	2'-Deoxyadenosine-5'-monophosphate	Nucleotides and derivatives	C10H14N5O6P	332.08	136.06	331.068	[M+H]+	3	653-63-4	C00360	779638	659240	566200	661224
Zkep02152	Cyclic AMP	Nucleotides and derivatives	C10H12N5O6P	330.06	136.06	329.053	[M+H]+	2	-	-	9.61837e+06	2.24263e+06	2.4316e+06	3.59264e+06
mws0255	Cytosine	Nucleotides and derivatives	C4H5N3O	112.05	95.0239	111.043	[M+H]+	3	71-30-7	C00380	120331	178556	914774	285191
Lcfp121130	9-pentofuranuronosyl-9h-purin-6-amine	Nucleotides and derivatives	C10H11N5O5	282.08	136.06	281.076	[M+H]+	3	3415-09-6	C11501	151688	410143	1.26885e+07	2.84813e+06
MWSHC2054	Adenine	Nucleotides and derivatives	C5H5N5	136.06	119.04	135.054	[M+H]+	1	73-24-5	C00147	984149	5.37893e+06	5.39929e+06	4.72488e+06
Lmqp000329	5-Aminoimidazole ribonucleotide	Nucleotides and derivatives	C8H14N3O7P	296.07	104.11	295.057	[M+H]+	1	25635-88-5	C03373	1.09477e+06	2.38616e+06	300519	1.45004e+06
MWSmce116	5'-Deoxyadenosine*	Nucleotides and derivatives	C10H13N5O3	252.1	136.06	251.102	[M+H]+	1	4754-39-6	C05198	125340	174730	5.37453e+07	9.85997e+06
ML10180524	Cytarabine	Nucleotides and derivatives	C9H13N3O5	244.09	112.05	243.085	[M+H]+	1	147-94-4	C02961	647109	1.54195e+06	6.50658e+06	2.315e+06
Lcfp121154	6-Hydroxymethylpterin	Nucleotides and derivatives	C7H7N5O2	194.07	176.06	193.06	[M+H]+	1	712-29-8	-	109260	152372	114503	115236
pmb0197	N7-Methylguanosine	Nucleotides and derivatives	C11H15N5O5	298.11	166.07	297.107	[M+H]+	3	20244-86-4	C20674	42991.9	293125	1.54115e+06	407282
MWSmce333	Crotonoside; 2-Hydroxyadenosine	Nucleotides and derivatives	C10H13N5O5	284.1	152.06	283.092	[M+H]+	2	1818-71-9	C08432	373706	578911	5.42959e+06	2.48614e+06
pme3732	Cytidine	Nucleotides and derivatives	C9H13N3O5	244.09	112.05	243.085	[M+H]+	1	65-46-3	C00475	150609	290725	1.70129e+06	775743
mws0251	Thymine	Nucleotides and derivatives	C5H6N2O2	127.05	110.02	126.043	[M+H]+	3	65-71-4	C00178	34817.6	28501.8	1.94292e+06	564918
pme1474	5'-Deoxy-5'-(methylthio)adenosine	Nucleotides and derivatives	C11H15N5O3S	298.1	136.06	297.09	[M+H]+	1	2457-80-9	C00170	6.58976e+06	1.73761e+06	3.87393e+07	1.56896e+07
pme0264	Thymidine	Nucleotides and derivatives	C10H14N2O5	243.1	127.05	242.09	[M+H]+	3	50-89-5	C00214	26698.9	28483.4	818606	355659
pmc0066	2'-Deoxyinosine-5'-monophosphate	Nucleotides and derivatives	C10H13N4O7P	333.06	137.05	332.052	[M+H]+	3	3393-18-8	C06196	126501	198004	41483.6	111658
MWSmce295	1-Arabinosyluracil	Nucleotides and derivatives	C9H12N2O6	245.07	113.03	244.07	[M+H]+	1	3083-77-0	-	467504	1.38733e+06	3.50485e+06	1.5015e+06
pme3968	7-Methylguanine	Nucleotides and derivatives	C6H7N5O	166.07	149.05	165.065	[M+H]+	3	578-76-7	C02242	44122.9	43734.9	42696.3	51735.1
pme1178	Guanosine	Nucleotides and derivatives	C10H13N5O5	284.1	152.06	283.092	[M+H]+	1	118-00-3	C00387	8.33454e+06	1.33366e+07	9.08063e+07	3.67042e+07
pmb0374	2-Aminopurine	Nucleotides and derivatives	C5H5N5	136.06	119.04	135.054	[M+H]+	1	452-06-2	-	483851	2.10656e+06	1.04725e+07	3.28564e+06
Wcjp001256	9-Alpha-Ribofuranosyladenine*	Nucleotides and derivatives	C10H13N5O4	268.1	136.06	267.097	[M+H]+	1	-	-	535623	2.5986e+06	9.67847e+06	3.57634e+06
Zmsp001773	9-Arabinosyladenine*	Nucleotides and derivatives	C10H13N5O4	268.11	136.07	267.097	[M+H]+	1	-	-	535623	2.5986e+06	9.67847e+06	3.57634e+06
pme1184	2'-Deoxyguanosine	Nucleotides and derivatives	C10H13N5O4	268.1	152.06	267.097	[M+H]+	3	961-07-9	C00330	167330	188577	1.0413e+07	1.9053e+06
pme0230	Adenosine*	Nucleotides and derivatives	C10H13N5O4	268.1	136.06	267.097	[M+H]+	1	58-61-7	C00212	585441	2.84894e+06	9.22207e+06	3.50751e+06
Zmjp000966	Vidarabine	Nucleotides and derivatives	C10H13N5O4	268.11	136.06	267.097	[M+H]+	1	5536-17-4	-	489046	2.58897e+06	1.07606e+07	3.41037e+06
pme3961	2'-Deoxyadenosine*	Nucleotides and derivatives	C10H13N5O3	252.11	136.06	251.102	[M+H]+	1	958-09-8	C00559	174399	197639	5.96628e+07	1.3344e+07
pme3337	Succinyladenosine	Nucleotides and derivatives	C14H17N5O8	384.12	252.07	383.108	[M+H]+	1	4542-23-8	-	340735	1.79643e+06	838449	1.99029e+06
pme1266	3-Methylxanthine	Nucleotides and derivatives	C6H6N4O2	167.06	124.05	166.049	[M+H]+	3	1076-22-8	C16357	39355.3	37387.6	32803.7	34297.6
pme3967	2-(Dimethylamino)guanosine*	Nucleotides and derivatives	C12H17N5O5	312.13	180.09	311.123	[M+H]+	1	2140-67-2	-	76453.5	385939	3.27676e+06	890610
pme0183	Isoguanine	Nucleotides and derivatives	C5H5N5O	152.06	135.03	151.049	[M+H]+	3	3373-53-3	-	142709	186607	2.42779e+06	551375
MWS4525	6-O-methylguanine	Nucleotides and derivatives	C6H7N5O	166.07	124.05	165.065	[M+H]+	1	20535-83-5	-	68143.7	78860.4	88070.2	95176.8
pmb0981	Adenosine 5'-monophosphate	Nucleotides and derivatives	C10H14N5O7P	348.07	136.06	347.063	[M+H]+	3	61-19-8	C00020	1.20202e+06	3.2929e+06	102921	1.61713e+06
pme1109	Guanine	Nucleotides and derivatives	C5H5N5O	152.06	135.03	151.049	[M+H]+	1	73-40-5	C00242	222647	292573	2.90252e+06	998634
pmb0532	Inosine 5'-monophosphate	Nucleotides and derivatives	C10H13N4O8P	349.05	137.05	348.047	[M+H]+	3	131-99-7	C00130	87831.5	286293	13691.4	103153
MWSslk257	Cytidine 5'-monophosphate(Cytidylic acid)	Nucleotides and derivatives	C9H14N3O8P	324.06	112.05	323.052	[M+H]+	3	63-37-6	C00055	78615.8	32168.3	43704.6	49259
pmb0530	Nicotinic acid adenine dinucleotide	Nucleotides and derivatives	C21H27N7O14P2	664.12	136.06	663.109	[M+H]+	3	53-84-9	C00003	149775	147290	9940.5	89940.5
pme2776	2'-Deoxyinosine	Nucleotides and derivatives	C10H12N4O4	253.09	137.05	252.086	[M+H]+	3	890-38-0	C05512	18615	18243.9	4.34829e+06	841007
pme0033	Hypoxanthine	Nucleotides and derivatives	C5H4N4O	137.05	119.04	136.038	[M+H]+	3	68-94-0	C00262	28423.3	66986.3	43685.4	76471.9
pme1173	Allopurinol	Nucleotides and derivatives	C5H4N4O	137.05	110.03	136.038	[M+H]+	3	315-30-0	-	13754.7	70892.2	66082.1	59774.4
pmb0998	Guanosine 5'-monophosphate	Nucleotides and derivatives	C10H14N5O8P	364.07	152.06	363.058	[M+H]+	3	85-32-5	C00144	88023.8	94291.8	514487	192430
pme1119	Inosine	Nucleotides and derivatives	C10H12N4O5	269.09	137.05	268.081	[M+H]+	3	58-63-9	C00294	38727.1	151857	670791	351344
pmf0289	Riboprine	Nucleotides and derivatives	C15H21N5O4	336.17	148.06	335.159	[M+H]+	3	7724-76-7	C16427	16308.1	19231	63531.6	25726.5
MWS2984	8-Azaguanine	Nucleotides and derivatives	C4H4N6O	153.05	136.03	152.045	[M+H]+	3	134-58-7	-	60408.5	94643.8	1.04703e+06	281819
Cmxp000455	Eritadenine	Nucleotides and derivatives	C9H11N5O4	254.09	136.06	253.081	[M+H]+	3	23918-98-1	-	15496.1	24270.6	19632.4	24718.9
MWS2910	5-Methyl-2'-Deoxycytidine	Nucleotides and derivatives	C10H15N3O4	242.11	126.07	241.106	[M+H]+	3	838-07-3	C03592	10597.5	11572.2	308807	84434.9
mws0572	5-Methylcytosine	Nucleotides and derivatives	C5H7N3O	126.07	109.04	125.059	[M+H]+	3	554-01-8	C02376	1456.45	15043	147739	34981.4
MWS2027	Barbituric acid;Malonylurea;2,4,6-Pyrimidinetrione	Nucleotides and derivatives	C4H4N2O3	129.03	69	128.022	[M+H]+	3	67-52-7	C00813	76192.1	4547.66	34780.9	35889.5
MWSslk118	2,2'-Cyclouridine	Nucleotides and derivatives	C9H10N2O5	227.07	136.04	226.059	[M+H]+	3	3736-77-4	-	2214.51	2214.51	73873.9	16808.1
MWSmce326	AICAR phosphate (Acadesine phosphate)	Nucleotides and derivatives	C9H17N4O9P	355.06	96.97	356.073	[M-H]-	3	681006-28-0	-	39663.8	39090.2	31571.2	36546.2
Safn000221	UDP-D-galactose	Nucleotides and derivatives	C15H24N2O17P2	565.05	323.03	566.055	[M-H]-	1	-	-	1.07694e+06	104393	89222.6	551112
mws0248	Uridine	Nucleotides and derivatives	C9H12N2O6	243.06	110.02	244.07	[M-H]-	1	58-96-8	C00299	86416.9	359708	2.24844e+06	451351
pme3188	Uridine 5'-monophosphate	Nucleotides and derivatives	C9H13N2O9P	323.03	211	324.036	[M-H]-	3	58-97-9	C00105	559226	161939	165844	237338
mws0609	Guanosine 3',5'-cyclic monophosphate	Nucleotides and derivatives	C10H12N5O7P	344.04	150.04	345.047	[M-H]-	1	7665-99-8	C00942	2.81991e+06	378618	1.1432e+06	1.06118e+06
mws1060	9-(Arabinosyl)hypoxanthine	Nucleotides and derivatives	C10H12N4O5	267.07	135.03	268.081	[M-H]-	1	7013-16-3	-	52167.6	172081	125913	179525
pmb2922	Uridine 5'-diphospho-D-glucose	Nucleotides and derivatives	C15H24N2O17P2	565.05	323.03	566.055	[M-H]-	1	133-89-1	C00029	1.33326e+06	88237.1	67041.3	455240
Safn001322	2-Methylguanosine	Nucleotides and derivatives	C11H15N5O5	296.1	150.04	297.107	[M-H]-	1	2140-77-4	-	23595.9	37278.9	468135	140429
pmb2507	2-Deoxyribose-1-phosphate*	Nucleotides and derivatives	C5H11O7P	213.02	96.97	214.024	[M-H]-	3	17210-42-3	C00672	56222.1	41226.8	182031	130936
pme2746	Riboflavin 5'-Adenosine Diphosphate	Nucleotides and derivatives	C27H33N9O15P2	784.15	437.09	785.157	[M-H]-	1	146-14-5	C00016	80506.3	93641.5	17993.7	88170.5
mws0976	β-Pseudouridine	Nucleotides and derivatives	C9H12N2O6	243.06	153.03	244.07	[M-H]-	3	1445-07-4	C02067	12634.2	41575.8	256768	53519.9
mws0668	Xanthosine	Nucleotides and derivatives	C10H12N4O6	283.07	151.03	284.076	[M-H]-	1	146-80-5	C01762	59466.1	1.06315e+06	11023.9	367697
Zmfn000481	Uridine-5'-Diphosphate-D-Xylose	Nucleotides and derivatives	C14H22N2O16P2	535.04	323.03	536.044	[M-H]-	1	3616-06-6	C00190	140253	18677.5	6745.42	51073.1
pme2651	NADP (Nicotinamide adenine dinucleotide phosphate)	Nucleotides and derivatives	C21H28N7O17P3	742.07	620.02	743.076	[M-H]-	3	53-59-8	C00006	84427.4	30498.8	1927.7	37524.9
Rn00864	dGMP	Nucleotides and derivatives	C10H14N5O7P	346.05	78.96	347.063	[M-H]-	1	902-04-5	-	69926	220072	6579.1	89459.9
Lmqn000780	Uridine 5'-diphospho-N-acetylglucosamine	Nucleotides and derivatives	C17H27N3O17P2	606.08	384.98	607.082	[M-H]-	3	528-04-1	C00043	39243.7	39863.4	1688.88	25009.5
pme2117	Adenosine 5'-diphosphate	Nucleotides and derivatives	C10H15N5O10P2	426.02	158.93	427.029	[M-H]-	3	58-64-0	C00008	78702.4	34719.2	4335.14	44137.4
mws0884	Cyclic 3',5'-Adenylic acid	Nucleotides and derivatives	C10H12N5O6P	328.05	134.05	329.053	[M-H]-	1	60-92-4	C00575	40969.9	248818	731744	398931
mws1409	Uridine-5'-diphosphoglucuronic acid	Nucleotides and derivatives	C15H22N2O18P2	579.03	403	580.034	[M-H]-	3	-	C00167	31172.7	2513.53	1077.23	12452.2
mws0863	2-Deoxyribose-5'-phosphate*	Nucleotides and derivatives	C5H11O7P	213.02	96.97	214.024	[M-H]-	3	102916-66-5	C00673	11519.4	1531.79	21645.8	16241.3
WaTKp12750	7-methylocta-2,6-dienoic acid	Organic acids	C9H14O2	155.11	67.05	154.099	[M+H]+	1	-	-	48795.7	137125	152302	144130
Safp018924	Ibufenac	Organic acids	C12H16O2	193.12	91.05	192.115	[M+H]+	1	-	-	90004.4	66664.8	60558.7	64871.4
Zkep008998	o-Phosphohomoserine	Organic acids	C4H10NO6P	200.02	98.97	199.025	[M+H]+	3	4210-66-6	C01102	671546	783630	711652	750668
pme3017	2-Aminoisobutyric acid	Organic acids	C4H9NO2	104.07	58.07	103.063	[M+H]+	3	62-57-7	C03665	1.07556e+06	1.16718e+06	1.16284e+06	1.0507e+06
Lmjp002931	Fusaric acid	Organic acids	C10H13NO2	180.1	120.08	179.095	[M+H]+	3	-	-	62218.4	78578.4	159055	76540.2
pme0274	6-Aminocaproic acid	Organic acids	C6H13NO2	132.1	69.07	131.095	[M+H]+	3	60-32-2	C02378	4.32311e+06	2.26662e+06	2.69842e+06	3.03508e+06
mws0567	4-Guanidinobutyric acid	Organic acids	C5H11N3O2	146.09	87.04	145.085	[M+H]+	3	463-00-3	C01035	1.97317e+06	2.63055e+06	2.01464e+06	2.60493e+06
Safp023636	Tributyl citrate	Organic acids	C18H32O7	361.22	129.02	360.215	[M+H]+	1	77-94-1	-	108117	240976	240482	161325
pme0220	Methyl jasmonate	Organic acids	C13H20O3	225.15	151.11	224.141	[M+H]+	3	1211-29-6	C11512	65889.6	67732.1	61754.9	49680.4
pme3011	γ-Aminobutyric acid	Organic acids	C4H9NO2	104.07	69.03	103.063	[M+H]+	3	56-12-2	C00334	21808.7	51225.2	66836.6	54893.2
Lmqp000873	Succinic anhydride	Organic acids	C4H4O3	101.02	55.02	100.016	[M+H]+	3	108-30-5	C19524	35522.3	44606	7411.77	33551.2
Lmyn000160	Mucic acid Dimethyl Ester	Organic acids	C8H14O8	237.06	87.01	238.069	[M-H]-	3	-	-	79573.5	130238	103971	97217.5
Lcfn121145	3-Dehydro-L-gulonate6-phosphate	Organic acids	C6H11O10P	273	96.97	274.009	[M-H]-	2	-	C14899	151426	175422	170681	163118
MWS1882	Iminodiacetic acid	Organic acids	C4H7NO4	132.03	88.0403	133.037	[M-H]-	3	142-73-4	C19911	397895	151452	218861	267087
mws0281	Citric Acid	Organic acids	C6H8O7	191.02	111.01	192.027	[M-H]-	1	77-92-9	C00158	1.32845e+07	8.5803e+06	1.19469e+07	1.05425e+07
pme2380	α-Ketoglutaric acid	Organic acids	C5H6O5	145.01	101.02	146.022	[M-H]-	3	328-50-7	C00026	296900	182447	98684.5	228960
mws0924	2-Methylglutaric acid*	Organic acids	C6H10O4	145.05	101.06	146.058	[M-H]-	3	617-62-9	-	216432	236974	201966	175816
mws0208	Adipic Acid*	Organic acids	C6H10O4	145.051	101.061	146.058	[M-H]-	3	124-04-9	C06104	216432	236974	201966	175816
Wcdn003654	Feruloyl Lactate	Organic acids	C13H14O7	281.06	178.03	282.074	[M-H]-	1	-	-	131225	175197	148408	122902
Safn001079	(2S,3R)-2,3-dihydroxy-5-oxohexanedioic acid*	Organic acids	C6H8O7	191.02	111.01	192.027	[M-H]-	1	-	-	7.22445e+06	5.94444e+06	7.04693e+06	6.26672e+06
Zmyn000453	Isocitric Acid*	Organic acids	C6H8O7	191.02	111.01	192.027	[M-H]-	1	320-77-4	C00311	7.22445e+06	5.94444e+06	7.04693e+06	6.26672e+06
Zmgn000447	3-Phospho-D-glyceric acid	Organic acids	C3H7O7P	184.98	78.96	185.993	[M-H]-	3	820-11-1	C00197	194739	539184	89650.8	403795
pme2914	3-Hydroxy-3-methylpentane-1,5-dioic acid	Organic acids	C6H10O5	161.05	99.05	162.053	[M-H]-	1	503-49-1	C03761	419153	468066	336598	664042
Wasyqn1721	Mevalonic Acid Glucoside	Organic acids	C12H22O9	309.12	59.01	310.126	[M-H]-	1	-	-	177474	209610	183692	221301
mws0277	Quinic Acid	Organic acids	C7H12O6	191.06	85.03	192.063	[M-H]-	1	77-95-2	C00296	3.39705e+07	2.58595e+07	3.12926e+07	2.98517e+07
Wayn001528	Homocitrate	Organic acids	C7H10O7	205.03	111.01	206.043	[M-H]-	1	13052-73-8	C01251	371207	384720	812864	405405
mws0192	Succinic acid*	Organic acids	C4H6O4	117.02	73.03	118.027	[M-H]-	1	110-15-6	C00042	4.09618e+06	1.1612e+07	3.15907e+06	6.39442e+06
mws0470	Methylmalonic acid*	Organic acids	C4H6O4	117.019	73.0295	118.027	[M-H]-	1	516-05-2	C02170	4.09618e+06	1.1612e+07	3.15907e+06	6.39442e+06
Wasn001627	Glucosyl 2,3-Dihydroxy-2-Methylbutanoic Acid	Organic acids	C11H20O9	295.1	89.02	296.111	[M-H]-	1	-	-	38323.2	44162.4	37908.8	44736.3
Wmzn000227	2,2-Dimethylsuccinic acid	Organic acids	C6H10O4	145.06	109.04	146.058	[M-H]-	1	597-43-3	-	95028.5	71680.4	25440.3	61356.1
Lmmn002164	Monomethyl succinate*	Organic acids	C5H8O4	131.035	87.0452	132.042	[M-H]-	1	3878-55-5	-	129925	156805	132950	135801
mws0473	2-Methylsuccinic acid*	Organic acids	C5H8O4	131.03	87.05	132.042	[M-H]-	1	498-21-5	-	129925	156805	132950	135801
Zken142950	3-Hydroxy-3-methyl-2-oxobutanoic acid*	Organic acids	C5H8O4	131.03	87.04	132.042	[M-H]-	1	6546-31-2	C04181	129925	156805	132950	135801
Wayn000884	Citric acid glucoside	Organic acids	C12H18O12	353.07	111	354.08	[M-H]-	3	-	-	38684.8	60572.2	74028	47659.6
Wayn002279	Dihomocitric acid	Organic acids	C8H12O7	219.05	111.01	220.058	[M-H]-	3	-	-	4.75746e+06	6.51301e+06	6.44193e+06	2.15648e+06
pme1730	D-Erythronolactone	Organic acids	C4H6O4	117.02	73.03	118.027	[M-H]-	3	15667-21-7	-	4.24732e+06	1.40858e+07	3.89927e+06	7.23969e+06
pme3207	Muconic acid	Organic acids	C6H6O4	141.02	59.01	142.027	[M-H]-	3	1119-72-8	C02480	474975	686728	620964	513852
mws0275	L-Malic acid*	Organic acids	C4H6O5	133.01	71.01	134.022	[M-H]-	1	97-67-6	C00149	2.62963e+07	3.03011e+07	2.92866e+07	2.30238e+07
pmb3101	2-Isopropylmalic Acid	Organic acids	C7H12O5	175.06	115.04	176.069	[M-H]-	1	49601-06-1	C02504	243151	356508	351922	303726
Lmbn001288	2-Hydroxy-2-methyl-3-oxobutanoic acid	Organic acids	C5H8O4	131.03	87.04	132.042	[M-H]-	2	71698-08-3	C06010	113736	122457	117600	114942
mws0376	Fumaric acid	Organic acids	C4H4O4	115	71.01	116.011	[M-H]-	1	110-17-8	C00122	336364	446876	398488	343502
Zmyn000247	2-Hydroxyglutaric Acid*	Organic acids	C5H8O5	147.03	57.0346	148.037	[M-H]-	1	13095-48-2	C03196	55313.4	90311.8	46296.6	62430.5
Zmgn001448	2-Propylmalic Acid*	Organic acids	C7H12O5	175.06	115.04	176.069	[M-H]-	1	-	C05994	365890	626982	474656	439767
Wasn003258	Glucosyl 2-Hydroxy-4-Methylpentanoic Acid	Organic acids	C12H22O8	293.12	131.07	294.132	[M-H]-	1	-	-	2.04698e+06	1.82563e+06	1.71339e+06	1.81687e+06
Lmbn001754	3-Isopropylmalic Acid*	Organic acids	C7H12O5	175.061	115.04	176.069	[M-H]-	1	921-28-8	C04411	384522	644023	524178	428146
pme0243	Glutaric acid*	Organic acids	C5H8O4	131.035	87.0452	132.042	[M-H]-	1	110-94-1	C00489	947029	1.18387e+06	932190	949893
pme3034	Ethylmalonic acid*	Organic acids	C5H8O4	131.03	87.05	132.042	[M-H]-	1	601-75-2	-	947029	1.18387e+06	932190	949893
Lmmn000806	Dimethylmalonic acid*	Organic acids	C5H8O4	131.035	87.0459	132.042	[M-H]-	1	595-46-0	-	947029	1.18387e+06	932190	949893
Lmbn000216	3-Methylmalic acid*	Organic acids	C5H8O5	147.03	57.0344	148.037	[M-H]-	1	152204-30-3	C06032	63450.2	110530	69251.9	84636.5
pmb2826	L-Citramalic acid	Organic acids	C5H8O5	147.03	87.01	148.037	[M-H]-	1	6236-09-5	C02614	144954	142040	122758	132778
mws0341	2-Hydroxyisocaproic acid	Organic acids	C6H12O3	131.07	85.07	132.079	[M-H]-	3	20312-37-2	C03264	36418.7	437601	98308.7	192956
Wasyqn1008	Dimethylglyceric Acid Glucoside	Organic acids	C11H20O9	295.1	59.01	296.111	[M-H]-	1	-	-	46191.7	61096.4	45125.3	47659.5
Zmgn000217	Itaconic acid	Organic acids	C5H6O4	129.02	85.03	130.027	[M-H]-	1	97-65-4	C00490	30317.8	40783.1	117171	58589.6
Lmbn002072	2-Propylsuccinic acid	Organic acids	C7H12O4	159.07	97.07	160.074	[M-H]-	3	618-57-5	C16657	15971.1	29199.1	19023.8	19967.5
mws0425	Citraconic acid	Organic acids	C5H6O4	129.02	85.03	130.027	[M-H]-	3	498-23-7	C02226	678087	823131	3.44617e+06	1.30792e+06
WaYn000716	Citric acid-1-O-diglucoside	Organic acids	C18H28O17	515.12	341.11	516.133	[M-H]-	1	-	-	883094	845500	162469	441846
pme2550	Cis-Aconitic acid	Organic acids	C6H6O6	173.01	129.02	174.016	[M-H]-	3	585-84-2	C00417	647112	1.25614e+06	3.08717e+06	1.68789e+06
Lmbn001467	5-Acetamidopentanoic Acid	Organic acids	C7H13NO3	158.08	116.07	159.089	[M-H]-	3	1072-10-2	C03087	172808	146335	199974	136396
Wayn000504	Malic acid-1-O-diglucoside	Organic acids	C16H26O15	457.12	341.11	458.127	[M-H]-	1	-	-	63263.6	112792	109698	146610
Safn004643	3-Carboxy-4-Methyl-5-Propyl-2-Furanpropionic Acid	Organic acids	C12H16O5	239.1	59.01	240.1	[M-H]-	1	86879-39-2	-	28637.9	28696.5	34433.8	30609.1
Sazp003601	Tuberonic acid glucoside*	Organic acids	C18H28O9	387.17	207.11	388.173	[M-H]-	1	120399-24-8	-	21329.3	34705.9	20426.2	26042.2
Lmzn001582	5'-Glucosyloxyjasmanic acid*	Organic acids	C18H28O9	387.17	207.1	388.173	[M-H]-	1	-	-	17671.6	25258.3	17306.7	25811.1
Wasn003197	3-(Beta-D-Glucopyranosyloxy)-5-Hydroxyhexanoic Acid Methyl Ester	Organic acids	C13H24O9	323.13	179.06	324.142	[M-H]-	2	-	-	14318.7	17713.7	14746	13506.8
mws0262	L-Tartaric acid	Organic acids	C4H6O6	149.01	87.01	150.016	[M-H]-	3	87-69-4	C00898	9678.35	14567.2	13185.8	14716
Wayn000918	Isocitric acid-1-O-diglucoside	Organic acids	C18H28O17	515.12	111.01	516.133	[M-H]-	3	-	-	75090.6	35446.9	67356.6	32289
pme3154	Mevalonic acid	Organic acids	C6H12O4	147.07	59.01	148.074	[M-H]-	3	150-97-0	C00418	40146.4	50929.5	63662.8	73106.3
mws0972	6-Hydroxyhexanoic acid	Organic acids	C6H12O3	131.07	85.07	132.079	[M-H]-	3	1191-25-9	C06103	25177.2	22170.8	30130.4	24699
Lmrn002746	2-Hydroxy-4-methylpentanoic acid	Organic acids	C6H12O3	131.07	85.07	132.079	[M-H]-	3	498-36-2	-	1735.8	55503.9	10358.8	21383.1
MWS3036	3-Hydroxyglutaric acid	Organic acids	C5H8O5	147.03	85.03	148.037	[M-H]-	3	638-18-6	-	47197.8	61120.1	48095.3	48510.5
MWS1709	D-Malic acid*	Organic acids	C4H6O5	133.01	71.01	134.022	[M-H]-	1	636-61-3	C00497	6.3747e+06	7.19378e+06	5.93585e+06	7.68316e+06
zjgp122323	4-O-acetyl-3-O-caffeoyl-2-C-methyl-D-erythronate	Others	C16H18O9	355.1	163.04	354.095	[M+H]+	3	-	-	1.95959e+06	2.66574e+07	3.47106e+06	1.05818e+07
Lcfp121039	Hexaethyleneglycol	Others	C12H26O7	283.17	89.06	282.168	[M+H]+	2	2615-15-8	-	570415	316121	456594	259881
Zmsp002859	Comolactone A	Others	C9H14O3	193.09	105.07	170.094	[M+Na]+	3	-	-	1.14861e+06	1.24031e+06	832933	1.09783e+06
Safp004630	5,7-Dimethoxychromone	Others	C11H10O4	207.06	119.05	206.058	[M+H]+	2	59887-91-1	-	236124	295356	263715	243566
Lchp000221	(Z)-3-Ethylidene-7-hydroxy-6-methoxyphthalide	Others	C11H10O4	207.06	91.05	206.058	[M+H]+	1	-	-	570656	596135	454571	499466
WaTKp22296	8-phenyloct-7-enal	Others	C14H18O	203.14	105.07	202.136	[M+H]+	3	-	-	391248	261189	351144	234524
Zkep143812	6-Deoxy-6-sulfoglucono-1,5-lactone	Others	C6H10O8S	243.02	225.01	242.01	[M+H]+	1	-	C21064	3.83527e+06	4.33404e+06	2.62889e+06	3.81467e+06
Layp003558	3,4,5-Trimethoxyphenol-1-O-β-D-glucoside	Others	C15H22O9	347.13	185.08	346.126	[M+H]+	3	-	-	177439	127176	119048	142343
pmb0789	Pyridoxine-5'-O-glucoside	Others	C14H21NO8	332.13	152.07	331.127	[M+H]+	3	-	C03996	2.13621e+06	2.01855e+06	1.39404e+06	1.53494e+06
mws0232	Riboflavin (Vitamin B2)	Others	C17H20N4O6	377.15	243.09	376.138	[M+H]+	1	83-88-5	C00255	42062.8	30393.1	146906	159947
Zamp003418	Paeonoside	Others	C15H20O8	329.12	167.07	328.116	[M+H]+	3	20309-70-0	C10717	73240.8	90729.1	87626.5	74847.1
Zbkp003623	6-Tuliposide B	Others	C11H18O9	295.1	115.04	294.095	[M+H]+	3	-	C21186	90126.2	69741.9	87663.1	93068.8
Walbp07454	3-Hydrocinnamyl-6-CinnamylGlucose	Others	C24H30O6	415.21	119.09	414.204	[M+H]+	1	-	-	1.82207e+07	2.02502e+07	1.65688e+07	1.16435e+07
Safp017918	(diphenylphosphoroso)benzene	Others	C18H15OP	279.09	201.05	278.086	[M+H]+	2	791-28-6	-	194736	295810	138714	195539
HX1349	dihydro-4-hydroxy-5-hydroxymethyl-2(3H)-furanone	Others	C5H8O4	133.05	69.04	132.042	[M+H]+	3	-	-	58798.8	39740.6	39270.4	28848.4
Safp001631	Maltol 6'-O-β-D-apiofuranosyl-β-D-glucopyranoside	Others	C17H24O12	421.13	127.04	420.127	[M+H]+	3	-	-	2.95851e+06	2.39849e+06	1.91339e+06	2.85168e+06
Wahlp02159	D-Pantothenic Acid 4'-O-Beta-Glucoside	Others	C15H27NO10	382.17	220.12	381.163	[M+H]+	1	29588-37-2	-	2.63219e+06	2.6626e+06	1.75284e+06	2.5353e+06
WaTKp02403	2-Phenylcycloprop-2-en-1-one	Others	C9H6O	131.05	103.05	130.042	[M+H]+	1	-	-	712672	1.19241e+06	531701	844036
pmb0764	4-Methyl-5-thiazoleethanol	Others	C6H9NOS	144.05	113.03	143.041	[M+H]+	3	137-00-8	C04294	38362.1	44801	44776.6	41972.7
Wcfp001236	Leucol	Others	C9H7N	130.06	103.05	129.058	[M+H]+	2	91-22-5	C06413	323054	379218	405973	364504
pme2596	4-Pyridoxic acid	Others	C8H9NO4	184.06	148.04	183.053	[M+H]+	3	82-82-6	C00847	571723	484220	481466	362257
Wcsp009602	(5E,9E)-6,10,14-trimethylpentadeca-5,9,13-triene-2,12-dione	Others	C18H28O2	277.22	107.08	276.209	[M+H]+	3	-	-	13230.4	84015.2	117343	58310.2
Wacyp04090	Phenylethyl Primeveroside	Others	C19H28O10	434.2	163.06	416.168	[M+NH4]+	1	-	-	245291	271942	157818	214730
Zmsp009001	2-hydroxy-3-{[3,4,5-trihydroxy-6-({[3,4,5-trihydroxy-6-(hydroxymethyl)oxan-2-yl]oxy}methyl)oxan-2-yl]oxy}propyl octadeca-9,12-dienoate	Others	C33H58O14	679.39	263.24	678.383	[M+H]+	3	-	-	222925	71732.9	486179	245762
Wcgp010223	3-(Cyclohexen-1-yl)-2-hydroxy-4a,5-dimethyl-2,3,4,5,6,7,8,8a-octahydronaphthalen-1-one	Others	C18H28O2	277.22	93.07	276.209	[M+H]+	3	-	-	152945	1.94725e+06	1.22277e+06	1.10356e+06
MWSmce632	Vanillin acetate	Others	C10H10O4	195.06	93.03	194.058	[M+H]+	3	881-68-5	-	41896.6	511954	303691	211760
mws1622	α-Cyperone	Others	C15H22O	219.17	111.12	218.167	[M+H]+	3	473-08-5	C17090	36183.9	44672.4	51638.6	39706.5
pme2828	4-Nitrophenol	Others	C6H5NO3	140.03	98.96	139.027	[M+H]+	3	100-02-7	C00870	625470	607683	578252	591178
Wtmp010557	2-benzoyl-4-[(2r)-2-hydroxy-7-methyl-3-methylideneoct-6-en-1-yl]benzene-1,3,5-triol	Others	C23H26O5	383.19	327.12	382.178	[M+H]+	3	-	-	9472.03	19594.3	19535	14019.2
Lsmp010410	Ethyl 1,4-di-O-caffeoylquinate	Others	C27H28O12	545.16	163.04	544.158	[M+H]+	3	-	-	88348.1	108736	76518.2	82441.8
Wagp006039	2-Hexylphosphoric Acid	Others	C6H15O4P	183.08	98.98	182.071	[M+H]+	3	-	-	309601	350364	272041	188671
Safp012802	Tuliposide B	Others	C11H18O9	295.1	73.03	294.095	[M+H]+	3	19870-33-8	C08570	407552	387356	346951	482395
Lmjp101403	3ξ-(1ξ-Hydroxyethyl)-7-hydroxy-1-isobenzofuranone	Others	C10H10O4	195.07	117.03	194.058	[M+H]+	3	-	-	348258	2.08679e+06	836976	965263
MWSmce040	Isovanillin	Others	C8H8O3	153.05	65.04	152.047	[M+H]+	3	621-59-0	-	470467	531168	1.06813e+06	670583
Lcfp093641	3beta-Hydroxysolanasconebeta-sophoroside	Others	C27H42O12	559.27	235.17	558.268	[M+H]+	3	-	-	193755	229149	143930	184702
Wacyp11527	Tributyl acetylcitrate	Others	C20H34O8	403.23	129.02	402.225	[M+H]+	1	77-90-7	-	3.5023e+06	4.0326e+06	4.09257e+06	3.78576e+06
Lmtp004146	Santalin	Others	C15H14O5	275.093	107.049	274.084	[M+H]+	3	7400-10-4	-	60006.5	53366.7	43425.8	47244.5
Wbsp000037	1-[3-(4-methyl-6-oxocyclohex-1-en-1-yl)propyl]pyrrolidin-2-one	Others	C14H21NO2	236.16	58.02	235.157	[M+H]+	3	-	-	774584	444905	398365	569462
Lhhp102901	3-(α,4-Dihydroxy-3-methoxybenzyl)-4-(hydroxy-3-methoxybenzyl)	Others	C20H24O6	361.16	189.09	360.157	[M+H]+	2	-	-	151467	140927	102657	115194
pme1383	Pyridoxine	Others	C8H11NO3	170.08	134.06	169.074	[M+H]+	1	65-23-6	C00314	133252	1.30995e+06	1.15677e+06	852631
Lcfp224172	Dipropyleneglycoldibenzoate	Others	C20H22O5	343.15	163.08	342.147	[M+H]+	1	20109-39-1	-	3.72272e+06	3.5618e+06	3.74308e+06	3.80605e+06
Sasp003889	Decaethylene glycol	Others	C20H42O11	476.31	459.28	458.273	[M+NH4]+	2	5579-66-8	-	268173	259876	222708	128418
Lmtp004915	3,5-Dihydroxy-3',4'-diacetoxylstilbene-3-O-glucoside	Others	C24H26O11	491.15	329.1	490.147	[M+H]+	3	-	-	28627.5	25478.1	22073.5	33487.4
Lssp210188	(7'R)-7'-Hydroxylariciresinol	Others	C20H24O7	377.16	163.08	376.152	[M+H]+	3	-	-	32720.4	93822.5	84154.5	71665.7
pmb0786	D-Glucosamine	Others	C6H13NO5	180.09	163.06	179.079	[M+H]+	3	3416-24-8	C00329	103911	95647.4	112662	105111
Hmcp006831	Piscidionl A	Others	C30H50O4	475.38	439.35	474.371	[M+H]+	3	-	-	62363	88213.4	76728.4	54135.4
pma0134	D-Threose	Others	C4H8O4	121.05	93.06	120.042	[M+H]+	3	95-43-2	C06463	161385	170945	74728	140259
Zmgp004718	1-(4-hydroxy-3-methoxyphenyl)-7-phenyl-3,5-diheptanone	Others	C20H22O4	327.16	137.06	326.152	[M+H]+	3	-	-	108444	115900	81004.3	126538
Wcdp001953	2-methyl-1-nitronaphthalene	Others	C11H9NO2	188.07	118.07	187.063	[M+H]+	1	881-03-8	-	164063	242992	366794	248512
pmb0801	4-Pyridoxic acid-O-glucoside	Others	C14H19NO9	346.11	184.06	345.106	[M+H]+	3	-	-	43778.7	35552	33884.5	33140.4
MWSmce039	Isonicotinic acid	Others	C6H5NO2	124.04	80.05	123.032	[M+H]+	3	55-22-1	C07446	72923.6	428513	445587	304426
Zahp011689	2,2-dimethylchromene-6-carboxylic acid*	Others	C12H12O3	205.09	149.02	204.079	[M+H]+	1	34818-56-9	-	141046	140590	186430	126202
mws1337	D-Pantothenic Acid	Others	C9H17NO5	220.12	90.05	219.111	[M+H]+	1	79-83-4	C00864	5.93593e+06	5.65481e+06	4.96052e+06	5.31896e+06
Wcdp004275	Lauramine oxide	Others	C14H31NO	230.25	57.07	229.241	[M+H]+	2	1643-20-5	-	46058.8	35952.5	45695	54276.8
WaTKp01218	2-(2-Ethynyl-2,4-cyclopentadien-1-ylidene)ethenol	Others	C9H6O	131.05	103.05	130.042	[M+H]+	1	393561-91-6	-	363464	201564	502215	356471
Latp011219	3,5-Dimethyl-2,3-dihydrobenzofuran	Others	C10H12O	149.1	121.06	148.088	[M+H]+	3	-	-	269352	290617	304764	206182
Hmbp000679	Ginkgotoxin (4-Methoxypyridoxine)	Others	C9H13NO3	184.1	134.06	183.089	[M+H]+	3	1464-33-1	-	27119.3	24885.4	20690.1	20493
Zmgp004297	7-(4-Hydroxyphenyl)-1-phenyl-4-hepten-3-one	Others	C19H20O2	281.15	107.05	280.146	[M+H]+	3	100667-52-5	-	168123	225246	167089	114016
Zmcp102203	Senkyunolide M*	Others	C16H22O4	279.16	149.024	278.152	[M+H]+	3	146986-60-9	-	1.11658e+07	1.14032e+07	1.40881e+07	8.85233e+06
Wcdp005264	Tetradecasphinganine	Others	C14H31NO2	246.24	88.08	245.236	[M+H]+	1	-	-	208062	137586	144251	114563
Zahp007439	3,4-Methylenedioxycinnamaldehyde	Others	C10H8O3	177.05	149.02	176.047	[M+H]+	3	58095-77-5	-	71332.4	90288.1	73885.8	46253.3
Wcdp006912	Lauryldiethanolamine	Others	C16H35NO2	274.28	88.08	273.267	[M+H]+	1	1541-67-9	-	6.97378e+06	5.12847e+06	5.27643e+06	6.247e+06
Zbzp011453	Des-O-Methyllasiodiplodin*	Others	C16H22O4	279.16	149.03	278.152	[M+H]+	3	32885-82-8	-	6.71666e+06	8.86519e+06	8.79041e+06	5.85391e+06
Lhhp120812	Methylillicinone F*	Others	C16H22O4	279.158	149.023	278.152	[M+H]+	3	-	-	6.71666e+06	8.86519e+06	8.79041e+06	5.85391e+06
Zmcp102202	Senkyunolide C*	Others	C12H12O3	205.09	149.02	204.079	[M+H]+	1	-	-	134601	169900	183074	131353
Cmsp010137	Pinosylvin dimethyl ether	Others	C16H16O2	241.12	117.07	240.115	[M+H]+	3	-	-	216611	1.24785e+06	983676	912909
pma3101	Nicotinate D-ribonucleoside	Others	C11H14NO6+	256.08	124.04	256.082	[M]+	3	17720-18-2	C05841	219623	458653	394954	345880
Wcdp010180	9,11,13,15-Octadecatetraenal	Others	C18H28O	261.22	121.1	260.214	[M+H]+	3	148408-16-6	-	49814.8	51132.5	37265.3	24036.8
mws2608	N-Acetyl-D-galactosamine	Others	C8H15NO6	222.1	84.05	221.09	[M+H]+	3	1811-31-0	C01132	2.05327e+06	1.88986e+06	1.96003e+06	2.15178e+06
MWSmce294	Elemicin	Others	C12H16O3	209.11	153.05	208.11	[M+H]+	3	487-11-6	C10451	32233.4	28286.9	18489	20899.2
MWSmce412	Senkyunolide A	Others	C12H16O2	193.12	91.06	192.115	[M+H]+	3	63038-10-8	C17853	150723	105613	82408.3	99196.1
pme0490	Nicotinic acid (Vitamin B3)	Others	C6H5NO2	124.04	78.03	123.032	[M+H]+	1	59-67-6	C00253	106011	457874	691809	506447
Zbjp002910	1,7-bis(4-hydroxy-3-methoxyphenyl)hept-6-ene-3-one	Others	C21H24O5	357.17	137.06	356.162	[M+H]+	3	-	-	76552.8	184435	105293	129216
pmp000251	E-6,7-Dihydroxydihydroligustilide	Others	C12H16O4	207.1	119.09	224.105	[M-H2O+H]+	2	-	-	398404	359997	453847	383858
mws0133	Nicotinamide	Others	C6H6N2O	123.06	80.05	122.048	[M+H]+	1	98-92-0	C00153	2.59889e+06	3.46782e+06	1.24598e+07	5.16419e+06
Yshj000013	4,6-dimethoxy-2-methoxyphenyl-1-O-beta-D-glucopyranoside	Others	C13H18O9	319.1	125.02	318.095	[M+H]+	3	-	-	24542.6	36258.1	24131.7	25771.9
Wasyqp2711	2-(Hydroxymethyl)Cyclohexa-2,5-Diene-1,4-Dione	Others	C7H6O3	139.04	121.03	138.032	[M+H]+	1	644-17-7	-	343396	438335	315374	370828
pme1261	D-Panthenol	Others	C9H19NO4	206.14	76.08	205.131	[M+H]+	3	81-13-0	C05944	98543.2	136895	60678.1	56231
Lhmp110119	Magnostellin D	Others	C20H24O6	361.16	161.06	360.157	[M+H]+	3	-	-	149573	118161	80023.3	101705
Safp003571	5-Formylbenzofuran	Others	C9H6O2	147.04	91.05	146.037	[M+H]+	2	10035-16-2	-	993508	3.07151e+06	2.31191e+06	2.62351e+06
MWSHC20102	3-Hydroxy-1-(4-Hydroxy-3-Methoxyphenyl)Propan-1-One	Others	C10H12O4	197.08	151.04	196.074	[M+H]+	3	2196-18-1	-	247388	546833	376336	406017
MWSCX017	4-hydroxyphenyl acrylaldehyde	Others	C9H8O3	165.05	119.05	164.047	[M+H]+	1	-	-	45685.2	408281	236072	1.18127e+06
Wcdp010708	Octadeca-2,9,12,15-tetraen-1-ol	Others	C18H30O	263.24	81.07	262.23	[M+H]+	1	-	-	29109.7	132427	257133	82237.5
Zmwp006493	8-Hydroxylindestenolide	Others	C15H18O3	247.13	201.13	246.126	[M+H]+	3	-	-	206994	111992	48641.7	167490
MWSmce704	5-Methyl-2-thiophenecarboxaldehyde	Others	C6H6OS	127.02	65.04	126.014	[M+H]+	3	13679-70-4	-	11702.5	12985.9	12144.7	12505.8
pmb0790	Pyridoxine-5'-O-diglucoside	Others	C20H31NO13	494.19	332.5	493.18	[M+H]+	1	-	-	12094.2	17783	16030.6	10886.5
Zmcp102602	Bupleurynol	Others	C17H22O	243.17	91.05	242.167	[M+H]+	2	-	-	34713	94651.6	150004	83758.1
Lmbp000728	(S)-2-Phenyloxirane	Others	C8H8O	121.06	77.04	120.058	[M+H]+	3	20780-54-5	C20782	850982	485164	1.63116e+06	814925
Lcfp025530	Maltol-glucoside	Others	C12H16O8	289.09	127.04	288.084	[M+H]+	3	-	-	257959	207531	186441	221320
mws0009	Coniferaldehyde*	Others	C10H10O3	179.07	91.06	178.063	[M+H]+	1	20649-42-7	C02666	14514.3	61452.4	52164.9	35090.6
Lhhp005648	3,4-Methylenedioxy cinnamyl alcohol*	Others	C10H10O3	179.07	91.05	178.063	[M+H]+	1	17581-86-1	-	14514.3	61452.4	52164.9	35090.6
HX1348	2-hydroxymethyl-D-ribono-γ-lactone	Others	C5H8O4	133.05	69.03	132.042	[M+H]+	3	-	-	33893.1	25555	26592.9	24967.7
Zmgp004474	5-hydroxy-1,7-diphenyl-3-heptanone	Others	C19H22O2	283.17	117.07	282.162	[M+H]+	3	55836-43-6	-	10481.8	41139.9	39473.7	28995.9
Zmsp009398	2-hydroxy-3-{[(2r,3r,4s,5r,6r)-3,4,5-trihydroxy-6-({[(2s,3r,4s,5r,6r)-3,4,5-trihydroxy-6-(hydroxymethyl)oxan-2-yl]oxy}methyl)oxan-2-yl]oxy}propyl hexadecanoate	Others	C31H58O14	655.38	313.27	654.383	[M+H]+	3	-	-	15286.6	28528.1	56382.6	35278.8
Lmcp004714	6-Hydroxy-7-Methoxy-2-[2-(3'-Hydroxy-4'-Methoxyphenyl)Ethyl]Chromone	Others	C19H18O6	343.118	137.06	342.11	[M+H]+	3	-	-	22934.5	29838	23687.5	22164.2
zjgp122315	4-O-(6''-P-coumaroyl-β-D-glucopyranosyl)-P-coumaric acid	Others	C24H24O10	473.14	147.04	472.137	[M+H]+	3	-	-	23422.8	43117.5	38235.1	39387.7
Lscp211209	neosedumoside I	Others	C19H30O8	387.2	207.14	386.194	[M+H]+	3	-	-	164492	197389	46606.9	197560
Lchp000219	3-ethyl-7-hydroxy-5,6-dimethoxyphthalide	Others	C12H14O5	239.09	147.04	238.084	[M+H]+	3	-	-	12704.6	24727.5	14916.1	25233.8
Yalp003420	2-(furan-2-ylmethyl)-5-methylfuran	Others	C10H10O2	163.07	103.05	162.068	[M+H]+	3	13678-51-8	-	494265	986446	1.24225e+06	1.13096e+06
Wcgp010745	3-(4-hydroxycyclohex-1-en-1-yl)-4a,5-dimethyl-3,4,4a,5,6,8a-hexahydronaphthalen-1(2H)-one	Others	C18H26O2	275.2	149.1	274.193	[M+H]+	3	-	-	9437.71	54807.3	94304.9	42253.8
ZbWp001588	3-(((S)-1-carboxy-2-phenylethyl)amino)-2,5-dihydroxycyclopentane-1-carboxylic acid	Others	C15H19NO6	310.13	120.08	309.121	[M+H]+	1	-	-	61753.1	71014.9	863616	237497
Wagp002530	2-Methoxy-1-benzofuran-5-carbaldehyde	Others	C10H8O3	177.06	117.03	176.047	[M+H]+	2	-	-	303732	2.02783e+06	2.06065e+06	1.91606e+06
pmb0128	δ-Tridecalactone	Others	C13H24O2	213.18	81.07	212.178	[M+H]+	3	7370-92-5	-	42650.2	58507.4	53348.8	28751.9
Wcdp000970	acetophenone	Others	C8H8O	121.06	103.05	120.058	[M+H]+	3	98-86-2	C07113	15212	15140.6	28793.4	21382.6
Wdtp003761	[N-(4'-hydroxybenzyl)]pyroglutamate	Others	C14H17NO4	264.12	246.11	263.116	[M+H]+	3	-	-	13085.9	153570	37646.9	115220
MWS1844	2-Pentyl-3-phenyl-2-propenal	Others	C14H18O	203.14	129.07	202.136	[M+H]+	3	122-40-7	C12288	9415.95	14754.4	16000.5	13442.9
Zmbp102502	Baihuaqianhuoside	Others	C16H22O8	343.14	135.08	342.132	[M+H]+	3	-	-	46371.9	58459.3	43581.6	40727.6
Hmsp003093	3,7-Dihydroxychromen-4-one	Others	C9H6O4	179.03	77.04	178.027	[M+H]+	3	-	-	36662.1	68217.8	3574.33	35358.3
MWSmce674	Phylloquinone (Vitamin K1)	Others	C31H46O2	451.36	89.06	450.35	[M+H]+	3	84-80-0	C02059	632.867	6324.31	6901.8	6320.82
Zkep00434	Turanose	Others	C12H22O11	365.11	203.05	342.116	[M+Na]+	2	547-25-1	C19636	1.41925e+06	2.04047e+06	896788	1.2322e+06
pmp000303	30-O-I-Butyrylhamaudol	Others	C19H22O6	347.15	205.05	346.142	[M+H]+	3	-	-	1090.18	14168.9	10409.4	10159.4
Lmcp006752	2-[2-(4-Methoxyphenyl)ethyl]chromone	Others	C18H16O3	281.12	121.06	280.11	[M+H]+	3	92911-82-5	C08485	3216.04	13779.5	5422.81	8307.68
pmb0803	Pyridoxine-5'-O-(6''-feruloyl)glucoside	Others	C24H29NO11	508.18	152.4	507.174	[M+H]+	3	-	-	1321.67	13226.6	9817.2	10851.1
Lmfp000418	Trehalosamine	Others	C12H23NO10	342.14	162.07	341.132	[M+H]+	3	-	-	1015.47	12779.8	25011.4	12010.8
Lskp211268	3-Ethyl-7-hydroxyphthalide	Others	C10H10O3	179.07	119.05	178.063	[M+H]+	3	-	-	15441	93993.8	72022.9	47778.3
Lmcp005089	6,8-Dihydroxy-2-[2-(4-methoxyphenyl)ethyl]chromone	Others	C18H16O5	313.107	121.065	312.1	[M+H]+	3	-	-	2637.4	62121.8	33269.7	30052.8
zjgp122317	4-O-(2''-O-acetyl-6''-P-coumaroyl-β-D-glucopyranosyl)-P-coumaric acid	Others	C26H26O11	515.155	177.055	514.148	[M+H]+	3	-	-	2949.07	21735.1	14058.8	14463.1
pmp000604	Rubrofusarin-6-O-glucoside	Others	C21H22O10	435.13	273.07	434.121	[M+H]+	3	132922-80-6	-	1639.71	58156.2	1639.71	18150.9
WaTKp01741	4-Ethynylbenzaldehyde	Others	C9H6O	131.05	103.05	130.042	[M+H]+	1	63697-96-1	-	396481	193170	600751	384155
Lmbp007051	6-Hydroxy-2-[2-(3'-methoxy-4'-hydroxyphenylethyl)]chromone	Others	C18H16O5	313.11	137.06	312.1	[M+H]+	3	-	-	2310.31	37107.4	22809.8	26357.1
Lssp210167	2α,5α,14β-Triacetoxy-10β-O-(B-D glucopyranosy)taxa-4(20),11-diene	Others	C32H48O12	625.32	463.27	624.315	[M+H]+	2	-	-	1023.13	61925.4	3320.54	25863.5
Latp003004	2-Methyl-5-acetonyl-7-hydroxychromone glucoside	Others	C19H22O9	395.13	233.08	394.126	[M+H]+	3	-	-	6912.36	14394.1	12048.4	16448.1
Wbmp003302	Frambinone	Others	C10H12O2	165.09	91.05	164.084	[M+H]+	3	-	-	265034	300640	208095	217883
pmp000250	Z-6,7-Epoxyligustilide	Others	C12H14O3	189.09	105.07	206.094	[M-H2O+H]+	3	-	-	76701.9	101362	91613	131378
Wcdp011133	Linolenyl Alcohol	Others	C18H32O	265.25	69.07	264.245	[M+H]+	1	506-44-5	-	25297.3	1597.47	1597.47	8484.87
mws1090	D-Glucose-1-phosphate*	Others	C6H13O9P	259.022	96.9696	260.03	[M-H]-	1	59-56-3	C00103	1.42519e+06	142494	127590	505654
Zbkn000353	myo-Inositol 5-phosphate*	Others	C6H13O9P	259.02	96.97	260.03	[M-H]-	1	-	C06155	1.42519e+06	142494	127590	505654
MWS2442	D-Fructose 6-Phosphate*	Others	C6H13O9P	259.02	96.97	260.03	[M-H]-	1	643-13-0	C00085	2.44207e+06	245234	219590	834275
mws0866	D-Glucose 6-phosphate*	Others	C6H13O9P	259.022	96.9696	260.03	[M-H]-	1	56-73-5	C00092	2.44207e+06	245234	219590	834275
Zmpn000199	D-Galactaric acid	Others	C6H10O8	209.03	85.03	210.038	[M-H]-	1	526-99-8	C00879	505328	780895	770907	551359
Zmyn000108	D-Saccharic acid	Others	C6H10O8	209.03	85.03	210.038	[M-H]-	1	87-73-0	C00818	738526	958959	1.00488e+06	770451
Hmcn000192	Sedoheptulose	Others	C7H14O7	209.07	59.01	210.074	[M-H]-	3	3019-74-7	C02076	323290	352352	422860	353658
Sasn000277	D-inositol-4-phosphate	Others	C6H13O9P	259.02	78.96	260.03	[M-H]-	1	142760-33-6	C03546	835956	325531	364401	441515
pma6455	Ribulose-5-phosphate	Others	C5H11O8P	229.01	96.97	230.019	[M-H]-	3	4151-19-3	C00199	24486.6	27647	30304.3	28165.8
mws1080	Galactinol	Others	C12H22O11	341.11	179.06	342.116	[M-H]-	1	3687-64-7	C01235	5.80723e+06	9.25712e+06	5.26393e+06	5.81135e+06
mws1333	Melibiose	Others	C12H22O11	341.11	113.02	342.116	[M-H]-	1	585-99-9	C05402	2.25234e+06	3.14398e+06	2.18456e+06	2.47823e+06
Lmmn000214	Solatriose	Others	C18H32O15	487.17	341.11	488.174	[M-H]-	3	528-40-5	-	1.19559e+06	961677	281199	865771
Lazn002744	C-Veratroylglycol	Others	C10H12O5	211.06	148.02	212.069	[M-H]-	1	168293-10-5	-	203154	836224	840234	666181
Wcgn008207	Aspidinol	Others	C12H16O4	223.1	179.11	224.105	[M-H]-	3	519-40-4	-	449706	509781	475652	324944
Safn004633	Ilicifolinoside B	Others	C19H32O8	447.23	387.2	388.21	[M+CH3COOH-H]-	3	-	-	101498	79255.3	60812	73185.4
Cmjn004337	Benzyl-(2''-O-xylosyl)glucoside	Others	C18H26O10	401.14	269.1	402.153	[M-H]-	2	-	-	150418	251554	148849	148559
Hmln003529	Benzyl β-primeveroside	Others	C18H26O10	401.15	269.11	402.153	[M-H]-	1	130622-31-0	-	145263	264841	157521	184011
Walbn02566	Vanillyl glycol 3-O-(4''-O-arabinosyl)rhamnoside	Others	C21H32O12	475.18	179.07	476.189	[M-H]-	1	-	-	971644	834672	547309	823127
Wchn003447	4-(3-Hydroxyphenyl)-4-(beta-D-glucopyranosyloxy)butyric acid	Others	C16H22O9	357.12	177.06	358.126	[M-H]-	1	-	-	69272	139314	104445	148513
Wcfn003424	Coumaroyl Quinic Acid	Others	C16H18O8	337.09	191.06	338.1	[M-H]-	3	-	-	3.61183e+06	1.85425e+07	9.94001e+06	1.01327e+07
pmf0174	1-Decanol*	Others	C10H22O	157.16	157.16	158.167	[M-H]-	3	112-30-1	C01633	602320	852194	697338	526415
Lmln010063	2,6-Di-tert-butylphenol	Others	C14H22O	205.16	189.13	206.167	[M-H]-	1	128-39-2	-	451997	498773	551425	255640
pmf0175	2-Decanol*	Others	C10H22O	157.16	157.16	158.167	[M-H]-	3	1120-06-5	-	961487	1.38376e+06	1.1959e+06	859934
Lmmn006306	Machilusolide D	Others	C18H30O3	293.21	293.21	294.219	[M-H]-	3	-	-	596126	1.16952e+07	1.13398e+07	6.27275e+06
Waptn01665	2,3-Butanediol apiosylglucoside	Others	C15H28O11	443.18	251.11	384.163	[M+CH3COO]-	1	-	-	133083	105091	66557.2	72331
Wafn004433	1-Hexanol arabinosylglucoside	Others	C17H32O10	455.21	263.15	396.2	[M+CH3COOH-H]-	1	-	-	477327	435507	421868	486280
MWSmce165	L-Fucitol	Others	C6H14O5	165.08	59.02	166.084	[M-H]-	3	13074-06-1	-	82917.9	123687	229874	134347
mws0889	D-Threonic Acid	Others	C4H8O5	135.03	75.01	136.037	[M-H]-	1	3909-12-4	C21649	130996	192206	101736	118285
pmf0138	D-Mannose*	Others	C6H12O6	179.06	59.01	180.063	[M-H]-	1	3458-28-4	C00159	63532.1	51965.5	157665	103229
MWS1848	Phenyl acetate	Others	C8H8O2	135.05	92.03	136.052	[M-H]-	3	122-79-2	C00548	47611.6	73620.3	43014.8	51425.5
Wamxn02395	Mycarose glucoside	Others	C13H24O9	323.14	59.01	324.142	[M-H]-	3	-	-	419859	495964	440860	567681
mws0628	4-Hydroxybenzaldehyde	Others	C7H6O2	121.03	92.03	122.037	[M-H]-	1	123-08-0	C00633	189578	244235	286700	230447
Waptn03150	Benzyl alcohol xylopyranosyl-(1-6)-glucopyranoside*	Others	C18H26O10	461.16	269.1	402.153	[M+CH3COO]-	1	-	-	1.88008e+06	2.40844e+06	1.33841e+06	2.19033e+06
Waptn03329	Benzyl 6-O-beta-D-apiofuranosyl-beta-D-glucoside*	Others	C18H26O10	461.17	269.1	402.153	[M+CH3COO]-	1	115009-57-9	-	1.89144e+06	2.02899e+06	1.53448e+06	1.81862e+06
Zmhn001420	5,7-Dihydroxy-1(3H)-isobenzofuranone	Others	C8H6O4	165.02	121.03	166.027	[M-H]-	1	27979-58-4	-	182141	190800	224443	143049
Walbn07906	2,6-Di-tert-butyl-4-hydroxymethylphenol	Others	C15H24O2	235.17	217.16	236.178	[M-H]-	1	88-26-6	-	59525.4	61824.4	67575.8	61938.2
Zmtn001661	Vanilloloside	Others	C14H20O8	315.11	153.02	316.116	[M-H]-	2	74950-96-2	-	1.1784e+06	1.28136e+06	1.37501e+06	1.1675e+06
Lmzn001983	D-Threo-guaiacylglycerol-7-O-β-D-glucoside	Others	C16H24O10	375.13	135.05	376.137	[M-H]-	1	-	-	12056.6	37032.1	14646.3	22064.1
Zjbn102208	Dactylorhin E	Others	C27H40O16	619.22	179.06	620.232	[M-H]-	2	-	-	260494	279533	259435	121398
Labn004625	2-Phenylethyl beta-primeveroside	Others	C19H28O10	415.16	89.02	416.168	[M-H]-	1	129932-48-5	-	216193	200317	159715	203340
Hmsn002598	Salirepin	Others	C13H18O8	301.09	139.04	302.1	[M-H]-	3	26652-12-0	-	44833	46582	36219.2	43452.5
Wacyn03531	2-[4-(3-Hydroxypropyl)-2-methoxyphenoxy]-1,3-propanediol 1-glucoside	Others	C19H30O10	477.2	181.09	418.184	[M+CH3COO]-	1	-	-	327581	282638	184422	258378
Wasn000410	sn-glycero-3-phospho-(1'-sn-glycerol)	Others	C6H15O8P	245.04	153	246.05	[M-H]-	3	-	-	111857	430275	109380	211924
mws0344	D-Xylonic acid*	Others	C5H10O6	165.04	75.01	166.048	[M-H]-	1	526-91-0	C00502	1.27952e+06	1.35323e+06	1.98217e+06	1.48296e+06
Wasn000528	2-O-α-D-Glucopyranosyl-L-ascorbic acid	Others	C12H18O11	337.08	277.06	338.085	[M-H]-	3	129499-78-1	C18339	218477	124361	176209	188822
Zbbn008607	3,3'-Di-Octanoyl sucrose	Others	C28H50O13	653.34	341.11	594.325	[M+CH3COOH-H]-	2	-	-	34072.8	87393.5	58384.1	60134.2
Zmhn001970	Piceid (3,4',5-Trihydroxystilbene-3-O-glucoside)	Others	C20H22O8	389.12	227.08	390.132	[M-H]-	3	27208-80-6	C10275	43733.3	40375.7	45933.9	43361.1
pme3163	D-Sedoheptuiose 7-phosphate	Others	C7H15O10P	289.03	96.97	290.04	[M-H]-	3	2646-35-7	-	605968	395313	394135	511803
Laln002027	3,4-dihydroxybenzaldehyde-xylose-glucoside	Others	C18H24O12	431.12	137.02	432.127	[M-H]-	1	-	-	1.94313e+06	2.46161e+06	1.34743e+06	2.08791e+06
mws2104	D-Pinitol*	Others	C7H14O6	193.07	59.01	194.079	[M-H]-	3	10284-63-6	C03844	72949.4	84283.2	85982.7	84258.5
Wdzn000513	methyl alpha-D-fructofuranoside*	Others	C7H14O6	193.07	59.01	194.079	[M-H]-	3	-	-	72949.4	84283.2	85982.7	84258.5
pmn001399	2,4,6,4'-Tetrahydroxy-stilbene-2-O-glucoside*	Others	C20H22O9	405.12	243.07	406.126	[M-H]-	3	-	-	189298	197556	182270	178240
Zmhn001746	Piceatannol-3'-O-glucoside*	Others	C20H22O9	405.12	243.07	406.126	[M-H]-	3	94356-26-0	-	194685	217013	190830	197279
Wbtn002952	1-(β-D-Glucopyranosyl)-3-ethyl-4-methyl-1H-pyrrole-2,5-dione	Others	C13H19NO7	300.11	138.06	301.116	[M-H]-	3	-	-	440603	412881	382515	421462
Lmxn000398	D-Lactose*	Others	C12H22O11	341.109	89.0243	342.116	[M-H]-	1	63-42-3	C01970	4.1388e+06	6.0507e+06	3.55006e+06	3.7465e+06
Lmsn000381	D-Maltose*	Others	C12H22O11	341.109	89.0244	342.116	[M-H]-	1	69-79-4	C01971	4.1388e+06	6.0507e+06	3.55006e+06	3.7465e+06
mws5038	Isomaltulose*	Others	C12H22O11	341.11	89.02	342.116	[M-H]-	1	13718-94-0	C01742	4.1388e+06	6.0507e+06	3.55006e+06	3.7465e+06
Wamxn05520	1-Octen-3-Yl Primeveroside	Others	C19H34O10	481.23	289.17	422.215	[M+CH3COO]-	3	-	-	17579.1	18817.1	17418.2	19940.9
Wafn004288	7-Hydroxy-3,7-Dimethyl-2-Octenyl 6-O-Alpha-L-Arabinofuranosyl-Beta-D-Glucopyranoside	Others	C21H38O11	525.25	333.19	466.241	[M+CH3COOH-H]-	1	-	-	115931	100231	87039.7	108278
Lcfn121077	1,3,4,5,6,7,8-heptahydroxyoctan-2-one*	Others	C8H16O8	239.08	59.01	240.084	[M-H]-	1	-	-	113358	126508	116236	108527
Walbn00312	Octose*	Others	C8H16O8	239.08	59.01	240.084	[M-H]-	1	6291-04-9	-	113358	126508	116236	108527
pmf0139	D-Galactose*	Others	C6H12O6	179.06	59.01	180.063	[M-H]-	1	59-23-4	C00124	98072.3	91551.8	134520	108283
Wafn005121	1-Octen-3-Ol-3-O-Beta-D-Xylopyranosyl(1→6)-Beta-D-Glucopyranoside	Others	C19H34O10	421.21	289.16	422.215	[M-H]-	3	-	C17614	17564.2	20034.2	19998.9	20143.5
Lmln001856	5,7-Dihydroxy-4-oxo-2-(3,4,5-trihydroxyphenyl)-4H-chromen-3-yl-alloside	Others	C21H20O13	479.09	316.02	480.09	[M-H]-	3	-	-	11751.4	15844.5	10225.2	12788.9
Sakn002857	3,4-Dihydroxyphenethyl alcohol-8-O-[β-D-apinosyl(1→3)]-β-D-glucoside	Others	C19H28O12	447.15	315.11	448.158	[M-H]-	2	-	-	480859	523155	437715	510639
Hmmn007137	Pinostilbene; 3,4'-dihydroxy-5-methoxystilbene	Others	C15H14O3	241.09	225.05	242.094	[M-H]-	3	42438-89-1	-	1.05403e+06	1.58052e+06	1.17383e+06	910513
Zmsn002206	Cornusoside A	Others	C16H24O10	375.13	153.06	376.137	[M-H]-	3	-	-	72066.1	174473	64419.8	94552.6
Wafn003987	Decanoyl arabinosylglucoside	Others	C21H38O11	525.26	333.19	466.241	[M+CH3COOH-H]-	2	-	-	89811.6	114148	96584	113422
Lcfn121033	(3S,5R,6R,7E,9S)-megastigm-7-ene-3,5,6,9-tetrol3-(beta-D-glucopyranoside)	Others	C18H30O10	405.18	243.12	406.184	[M-H]-	3	-	-	202965	242262	219806	213408
Wasyqn0366	D-Arabinoic acid*	Others	C5H10O6	165.04	75.01	166.048	[M-H]-	1	32609-14-6	C00878	599028	688731	813345	641080
ZbWn004461	2-(2-pent-4-enoxyethoxy)ethyl hydrogen sulfate	Others	C9H18O6S	253.07	96.96	254.082	[M-H]-	2	-	-	61565.9	52455.1	57803.3	51942.7
pme0519	D-Sucrose*	Others	C12H22O11	341.11	119.03	342.116	[M-H]-	1	57-50-1	C00089	4.21279e+06	3.96569e+06	3.22595e+06	3.71023e+06
mws0264	D-Trehalose*	Others	C12H22O11	341.11	119.03	342.116	[M-H]-	1	99-20-7	C01083	4.21279e+06	3.96569e+06	3.22595e+06	3.71023e+06
Safn005726	Creoside IV	Others	C17H32O10	455.21	395.19	396.2	[M+CH3COOH-H]-	3	-	-	655900	568294	521755	548361
MWSmce466	4-Hydroxyacetophenone	Others	C8H8O2	135.05	92.03	136.052	[M-H]-	3	99-93-4	C10700	50827.7	96535.7	49841.8	51386.5
mws0458	Vanillin; 4-Hydroxy-3-Methoxybenzaldehyde	Others	C8H8O3	151.04	136.02	152.047	[M-H]-	3	121-33-5	C00755	647826	1.00141e+06	1.44495e+06	831805
Jmwn002057	2-(3-β-D-glucopyranosyloxy-4-hydroxyphenyl)ethanol-1-O-β-D-glucopyranoside	Others	C20H30O13	477.16	315.11	478.169	[M-H]-	2	-	-	72660.1	93378.3	84634.2	69041.1
pme0516	Inositol	Others	C6H12O6	179.06	87.01	180.063	[M-H]-	1	87-89-8	C00137	213253	229954	163232	222674
mws1089	Sucrose-6-phosphate	Others	C12H23O14P	421.08	241.01	422.082	[M-H]-	3	-	-	37101.3	306268	137164	133643
mws2523	Trehalose 6-phosphate	Others	C12H23O14P	421.08	241.01	422.082	[M-H]-	1	4484-88-2	C00689	37101.3	306268	137164	133643
mws1189	D-Galacturonic acid*	Others	C6H10O7	193.04	72.99	194.043	[M-H]-	3	685-73-4	C00333	34185.7	35259.2	43014.5	45153
pme3705	D-Glucoronic acid*	Others	C6H10O7	193.04	72.99	194.043	[M-H]-	3	6556-12-3	C00191	34185.7	35259.2	43014.5	45153
Lmqn000432	1-(sn-Glycero-3-phospho)-1D-myo-inositol	Others	C9H19O11P	333.06	333.06	334.067	[M-H]-	2	-	-	309631	753161	530575	434466
Hmgn001653	Protocatechualdehyde	Others	C7H6O3	137.02	93.04	138.032	[M-H]-	2	139-85-5	C16700	72889.4	354160	174981	1.24852e+06
mws1164	D-Fructose*	Others	C6H12O6	179.06	59.01	180.063	[M-H]-	1	57-48-7	C05003	72225	83392.6	126423	105370
mws4170	D-Glucose*	Others	C6H12O6	179.056	59.0139	180.063	[M-H]-	1	50-99-7	C00031	72225	83392.6	126423	105370
Zamn00402	sorbose*	Others	C6H12O6	179.056	59.0139	180.063	[M-H]-	1	3615-56-3	C01452	72225	83392.6	126423	105370
mws1350	Syringaldehyde; 4-Hydroxy-3,5-Dimethoxybenzaldehyde	Others	C9H10O4	181.05	151	182.058	[M-H]-	3	134-96-3	-	30794.7	48610.6	96523.9	44747.4
Lmmn001294	Koaburaside	Others	C14H20O9	331.1	153.02	332.111	[M-H]-	1	41653-73-0	-	294542	494908	531468	436506
mws0093	Coniferyl alcohol	Others	C10H12O3	179.07	146.04	180.079	[M-H]-	3	458-35-5	C00590	16515.8	32097.4	92219.9	78644
Ymjm000116	6-O-Acetylarbutin	Others	C14H18O8	313.09	151.04	314.1	[M-H]-	3	10338-88-2	-	35304.1	35596.3	30496	33026.7
Wasn001007	Isoascorbic acid 2-O-glucoside	Others	C12H18O11	337.08	277.06	338.085	[M-H]-	3	-	-	77359.7	109935	112338	81537.5
MWSmce576	L-Glucose*	Others	C6H12O6	179.056	59.0141	180.063	[M-H]-	1	921-60-8	-	87053.1	97249.8	174673	100759
Wafn003429	3-Methylbutyl 6-O-(alpha-L-arabinopyranosyl)-beta-D-glucopyranoside	Others	C16H30O10	441.2	249.13	382.184	[M+CH3COOH-H]-	1	-	-	9.10694e+06	7.63572e+06	6.97155e+06	7.58052e+06
pme0534	Gluconic acid	Others	C6H12O7	195.05	75.01	196.058	[M-H]-	1	526-95-4	C00257	974799	1.764e+06	1.4494e+06	1.7943e+06
Zmyn000230	2-Dehydro-3-deoxy-L-arabinonate	Others	C5H8O5	147.03	57.03	148.037	[M-H]-	3	-	C00684	55313.4	90311.8	46296.6	62430.5
MWSmce203	D-Cellobiose	Others	C12H22O11	341.12	73.03	342.116	[M-H]-	1	528-50-7	-	192229	100470	1.56897e+06	739331
ZbWn001978	butyl hydrogen sulfate	Others	C4H10O4S	153.02	96.96	154.03	[M-H]-	3	-	-	21688.3	24315.1	16844.7	19227.3
Smnn002694	Osmanthuside H[2-(4-Hydroxyphenyl)ethyl-β-D-apiosyl-(1→6)-β-D-glucoside]	Others	C19H28O11	431.15	149.05	432.163	[M-H]-	3	149155-70-4	-	68669.3	70565.7	44665.1	69264
mws0853	Sinapyl alcohol	Others	C11H14O4	209.08	179.07	210.089	[M-H]-	3	537-33-7	C02325	40185.5	50372.9	32391.8	38747.2
Wcsn011332	Ethyl (10Z,13Z)-hexadeca-10,13-dienoate	Others	C18H32O2	279.23	261.23	280.24	[M-H]-	1	-	-	4586.69	11818.9	15441.9	17179.3
Lahn002816	xylosyl -5-hydroxychromone-7-O-β-D-glucoside	Others	C20H24O13	471.11	177.02	472.122	[M-H]-	3	-	-	30289.5	54778.3	41927.1	54785.9
Safn011802	Dihydromonacolin L acid	Others	C19H32O4	323.22	305.21	324.23	[M-H]-	3	-	C20851	68601.6	13823.7	10624.1	20460.2
mws0655	Pyridoxal-5'-phosphate	Others	C8H10NO6P	246.02	96.97	247.025	[M-H]-	3	54-47-7	C00018	199977	208815	22669.6	156270
Zmxn110201	2,6-Dimethoxy-4-hydroxyphenol-1-O-ß-D-glucopyranoside	Others	C14H20O9	331.1	108.02	332.111	[M-H]-	3	-	-	22662.1	78240	44807.9	47664.4
Wchn004015	3-Hydroxy-1-(4'-hydroxy-3'-methoxyphenyl)-propan-1-one	Others	C10H12O4	195.07	150.03	196.074	[M-H]-	3	-	-	12886	64854.7	62347.2	49739.9
MWSslk062	4'-Methoxyresveratrol	Others	C15H14O3	241.09	225.06	242.094	[M-H]-	3	33626-08-3	-	1.03911e+06	1.61031e+06	1.1848e+06	908670
Jmwn002172	3,4-dihydroxyphenylethanol-β-D-glucopyranoside	Others	C14H20O8	315.11	135.04	316.116	[M-H]-	3	-	-	28761.1	47296.9	40233.8	40828.6
ML10171848	D-Arabinono-1,4-lactone	Others	C5H8O5	147.03	85.03	148.037	[M-H]-	3	2782-09-4	C00652	76834.3	90055.8	76277.7	67963
Lmbn000198	3-Dehydro-L-Threonic Acid	Others	C4H6O5	133.01	71.01	134.022	[M-H]-	1	-	C03064	1.54433e+07	1.90504e+07	1.63548e+07	1.68241e+07
Wcsn009515	Methyl (2E,4E,9E)-5,9,13-trimethyltetradeca-2,4,9,12-tetraenoate	Others	C18H28O2	275.2	231.21	276.209	[M-H]-	3	-	-	520.626	10380.9	19147.3	10102.5
pme0500	D-Melezitose	Others	C18H32O16	503.16	323.1	504.169	[M-H]-	1	597-12-6	C08243	135184	51980.9	71393.1	79869.2
Lmbn005172	2,6-Dimethoxybenzaldehyde	Others	C9H10O3	165.06	119.05	166.063	[M-H]-	1	3392-97-0	-	2252.55	16595.9	15890.1	45124.8
Sasn000615	lactobionic acid	Others	C12H22O12	357.1	75.01	358.111	[M-H]-	2	96-82-2	-	4891.03	11033.1	40223.2	17826.5
Ymjm000152	p-Hydroxypheny-β-D-allopyranoside	Others	C12H16O7	271.08	108.02	272.09	[M-H]-	1	-	-	9650.1	29533.7	16606.7	21298
Lmtn002324	Benzyl-(2''-O-glucosyl)glucoside	Others	C19H28O11	431.15	269.1	432.163	[M-H]-	3	76819-28-8	C17564	12081	21375.2	13666.9	13366.2
mws1589	D-Panose*	Others	C18H32O16	503.16	179.06	504.169	[M-H]-	1	33401-87-5	C00713	52872	53183.9	461701	131779
pme2125	Raffinose*	Others	C18H32O16	503.162	179.055	504.169	[M-H]-	1	512-69-6	C00492	52872	53183.9	461701	131779
Wcsn000472	Laminaran	Others	C18H32O16	503.16	113.02	504.169	[M-H]-	1	9008-22-4	-	35820.5	31466.2	140127	54195.7
ZbWn005712	7-methyl-5,8-dioxodecyl hydrogen sulfate	Others	C11H20O6S	279.09	96.96	280.098	[M-H]-	3	-	-	27623.6	23876.3	29884	21781.6
MWSmce675	Arbutin	Others	C12H16O7	271.08	108.02	272.09	[M-H]-	1	497-76-7	C06186	9958	30621.6	13728.7	20015.6
Labn003679	(E)-caffeyl alcohol 4-O-β-D-glucopyranoside	Others	C15H20O8	327.11	147.05	328.116	[M-H]-	3	-	-	17595.3	18861.9	12630.1	13223.8
Zmyn000083	D-Glucose 1,6-bisphosphate	Others	C6H14O12P2	338.99	78.96	339.996	[M-H]-	3	10139-18-1	C01231	8407.96	2150.62	16101.3	9104.43
Zmpn000095	Sorbitol-6-phosphate	Others	C6H15O9P	261.04	78.96	262.045	[M-H]-	3	20479-58-7	C01096	12134.2	6075.29	7165.31	5721.64
Zbwn000086	1-(hydrosulfonylmethyl)cyclohexa-1,3-dien-5-yne	Others	C7H6O2S	153	78.96	154.009	[M-H]-	3	-	-	687.695	70825.7	10264.6	30575.4
mws0214	D-Sorbitol	Others	C6H14O6	181.07	71.01	182.079	[M-H]-	3	50-70-4	C00794	19192.1	24700.1	9338.89	17366.4
Zapn012751	Cohumulone	Others	C20H28O5	347.19	235.07	348.194	[M-H]-	3	511-25-1	-	67996.7	3225.11	791.666	21445.6
Wafn002902	Octanoyl arabinosylglucoside	Others	C19H34O11	497.22	305.16	438.21	[M+CH3COOH-H]-	1	-	-	29166.6	32357.5	3505.56	24894.1
Wasn003141	Glucosyl 3,7-dimethylocta-2,6-diene-1,4,8-trio	Others	C16H28O8	407.19	185.12	348.178	[M+CH3COOH-H]-	3	-	-	17403	12272.8	9715.79	11950.4
Zmln000899	Syringaldehyde-4-O-glucoside	Others	C15H20O9	343.11	181.05	344.111	[M-H]-	3	-	-	2671.56	21935.9	15760.4	15640.9
pmb3079	N-Acetyl-D-glucosamine-1-phosphate	Others	C8H16NO9P	300.05	96.97	301.056	[M-H]-	3	6866-69-9	C04256	15845.7	13228.1	2612.21	11144.8
MWSslk235	Allitol	Others	C6H14O6	181.07	59.01	182.079	[M-H]-	3	488-44-8	-	18827	23255.9	10038	11709.2
mws4175	D-Glucurono-6,3-lactone	Others	C6H8O6	175.02	85.03	176.032	[M-H]-	3	32449-92-6	C02670	11052.5	24478.7	61998.3	30550.1
Wasn002394	Glucosyl 2,6-dimethyl-8-oxoocta-2,6-dienoic acid	Others	C16H24O8	403.16	181.09	344.147	[M+CH3COOH-H]-	2	-	-	6317.73	8815.3	14217.1	20588.5
Hmsn002272	Demethyl coniferin	Others	C15H20O8	327.11	165.05	328.116	[M-H]-	2	-	-	1808.89	1808.89	267895	61219.3
MWSmce486	Manninotriose	Others	C18H32O16	503.16	383.12	504.169	[M-H]-	1	13382-86-0	C05404	1966.64	2920.36	100068	29296.3
Wchn003892	Juglanoside E	Others	C16H20O9	355.11	193.05	356.111	[M-H]-	3	-	-	44638.6	78541.7	52846.2	58827.9
MWS0559	1,6-anhydro-β-D-glucose	Others	C6H10O5	161.05	71.01	162.053	[M-H]-	1	498-07-7	-	2170.72	2170.72	39671.3	16907.3
Lmmn003088	2,6-Dimethoxyhydroquinone-1-O-glucoside	Others	C14H20O9	331.1	127.04	332.111	[M-H]-	3	-	-	1086.76	1086.76	17234.9	7245.54
Lalp013087	Bis(2-ethyl-hexyl)-phthalate	Phenolic acids	C24H38O4	391.28	149.02	390.277	[M+H]+	2	-	-	691644	972693	907264	281855
Lmmp010562	Diisooctyl Phthalate*	Phenolic acids	C24H38O4	391.28	149.02	390.277	[M+H]+	1	27554-26-3	C14577	691644	972693	907264	281855
Lafp002938	Evofolin B glucoside	Phenolic acids	C23H28O11	481.17	177.05	480.163	[M+H]+	3	-	-	35313.6	63016.6	42636.1	42060.5
Wasyqp3230	4-O-Feruloyl Aminogalactitol	Phenolic acids	C16H23NO9	374.15	177.05	373.137	[M+H]+	2	-	-	295323	350238	205429	302642
pmp000086	1-Feruloyl-sn-glycerol	Phenolic acids	C13H16O6	269.1	177.05	268.095	[M+H]+	3	-	-	81043.4	74677.4	81493	88193.7
Wasdp03632	Allyl salicylate	Phenolic acids	C10H10O3	179.07	105.03	178.063	[M+H]+	1	10484-09-0	-	448739	700088	222334	385949
mws1336	4-Aminobenzoic acid	Phenolic acids	C7H7NO2	138.06	120.04	137.048	[M+H]+	1	150-13-0	C00568	317695	712060	208201	498982
pma3724	1-O-Feruloylquinic acid*	Phenolic acids	C17H20O9	369.12	177.05	368.111	[M+H]+	3	-	-	4.10515e+06	1.98981e+07	1.87983e+07	1.32483e+07
MWStz545	5-O-Feruloylquinic acid*	Phenolic acids	C17H20O9	369.119	177.057	368.111	[M+H]+	3	40242-06-6	-	3.04846e+06	1.29025e+07	1.07269e+07	9.57214e+06
MWSprf114	Osmundacetone	Phenolic acids	C10H10O3	179.07	115.05	178.063	[M+H]+	2	123694-03-1	-	60073.8	52826.3	94684.4	82570.1
pmb0751	Trans-5-O-(p-Coumaroyl)shikimate	Phenolic acids	C16H16O7	321.1	147.04	320.09	[M+H]+	3	-	C02947	152170	213231	297838	292144
Lmxp011770	Diisobutyl phthalate*	Phenolic acids	C16H22O4	279.159	149.023	278.152	[M+H]+	3	84-69-5	C15205	8.24322e+06	9.23441e+06	8.83975e+06	6.46867e+06
MWSslk097	Dimethyl phthalate	Phenolic acids	C10H10O4	195.06	163.04	194.058	[M+H]+	3	131-11-3	C11233	315785	274789	239075	230030
Lmwp011196	Bis(2-ethylhexyl)phthalate*	Phenolic acids	C24H38O4	391.284	149.023	390.277	[M+H]+	1	117-81-7	C03690	918791	1.27505e+06	1.21576e+06	334328
Wasyqp3073	p-Coumaroyl Aminogalactitol	Phenolic acids	C15H21NO8	344.13	147.04	343.127	[M+H]+	1	-	-	668261	594428	460282	592424
Zbjp006982	7-(4-hydroxy-3-methoxyphenyl)-1-(4-hydroxyphenyl)hepta-4,6-dien-3-one	Phenolic acids	C20H20O4	325.14	163.07	324.136	[M+H]+	3	-	-	36454.7	44862.6	50618.1	40183
Walbp08551	3,5-Di-tert-butylbenzoic acid	Phenolic acids	C15H22O2	235.17	179.11	234.161	[M+H]+	1	16225-26-6	-	139096	157922	138486	134864
MWSmce001	5-Acetylsalicylic acid	Phenolic acids	C9H8O4	181.05	107.05	180.042	[M+H]+	3	13110-96-8	-	60199.8	76662.3	44148	61437.7
Wacyp09192	2,5-O-Di-CinnamylSorbitol	Phenolic acids	C24H30O6	415.21	119.09	414.204	[M+H]+	1	-	-	1.57255e+07	1.86765e+07	1.59156e+07	1.15145e+07
MWSmce341	Butyl isobutyl phthalate*	Phenolic acids	C16H22O4	279.159	149.033	278.152	[M+H]+	3	17851-53-5	-	6.71666e+06	8.86519e+06	8.79041e+06	5.85391e+06
Wbmp011762	Dibutylphthalate*	Phenolic acids	C16H22O4	279.16	149.02	278.152	[M+H]+	3	-	-	6.71666e+06	8.86519e+06	8.79041e+06	5.85391e+06
Wbsp004755	Methyl Hydroxycinnamate	Phenolic acids	C10H10O3	179.07	119.05	178.063	[M+H]+	1	80540-55-2	-	35451	173583	142038	111471
WaYp005219	1-O-(p-coumaroyl) 3-Hydroxy-3-methylglutaric acid	Phenolic acids	C15H16O7	309.1	147.04	308.09	[M+H]+	3	-	-	86744.6	121492	98305.5	133180
MWStz342	5-O-p-Coumaroylquinic acid	Phenolic acids	C16H18O8	339.11	147.05	338.1	[M+H]+	2	32451-86-8	-	8.10088e+06	3.54179e+07	2.10099e+07	2.89942e+07
Zbsp010317	[6]-Paradol acetyl	Phenolic acids	C19H28O4	321.2	137.06	320.199	[M+H]+	3	-	-	62189.5	118196	87886.7	48921
Zbjp002538	1,7-bis(4-hydroxypheny)hept-1-ene-3-ol	Phenolic acids	C19H22O3	299.16	107.05	298.157	[M+H]+	3	-	-	33952.9	30412.1	35503.9	39459.9
Lmxp007007	Ningposide D	Phenolic acids	C18H22O8	367.14	161.06	366.132	[M+H]+	3	861885-73-6	-	34589.8	57564.3	37042.5	54171.5
Wasyqp2836	3-O-Feruloyl Aminogalactitol	Phenolic acids	C16H23NO9	374.14	177.06	373.137	[M+H]+	1	-	-	22333.7	70772.5	45040.8	69127.9
Zblp002750	Methyl-3-(3-hydroxyphenyl)Propionate	Phenolic acids	C10H12O3	181.09	121.06	180.079	[M+H]+	3	61389-68-2	-	46209.6	65540	38746.9	51581.4
Lazn002158	3,4'-Dihydroxypropiophenone glucoside	Phenolic acids	C15H20O8	329.122	121.028	328.116	[M+H]+	3	-	-	39418.9	22733.5	206491	67881.9
pmb0108	Feruloyl syringic acid	Phenolic acids	C19H18O8	375.11	137.1	374.1	[M+H]+	3	-	-	46753.9	87098.7	94566.4	88773.1
Zbsp009834	Methyl-[6]-shogaol methoxy	Phenolic acids	C19H28O4	321.207	137.059	320.199	[M+H]+	3	-	-	71159.2	121167	129865	64098.7
NK10253223	2-Amino-3-methoxybenzoic acid	Phenolic acids	C8H9NO3	168.06	94.06	167.058	[M+H]+	3	3177-80-8	C05831	42176.6	24918	39510.5	27223.9
WaTKp04564	p-Coumaroyl-arabinofuranose	Phenolic acids	C14H16O7	297.1	147.04	296.09	[M+H]+	3	-	-	23916	38067.3	29184.7	16923
Lmfp001509	1-O-Galloyl-rhamnose	Phenolic acids	C13H16O9	317.09	153.02	316.079	[M+H]+	3	-	-	37664.9	59513	47508.6	48536.5
pme1439	p-Coumaric acid	Phenolic acids	C9H8O3	165.05	119.05	164.047	[M+H]+	1	501-98-4	C00811	21969.9	160315	128213	713745
MWSslk066	3-Hydroxy-4-methoxybenzoic acid; Isovanillic Acid	Phenolic acids	C8H8O4	169.05	65.04	168.042	[M+H]+	3	645-08-9	-	53384	45459.9	108812	59203.6
Zbsp011410	Methyl acetoxy-[6]-gingerol	Phenolic acids	C20H30O5	351.22	151.08	350.209	[M+H]+	3	-	-	8072.64	45082.4	34926.1	26728.7
Lmyp003934	Anacardic acid	Phenolic acids	C22H36O3	349.27	123.08	348.266	[M+H]+	3	16611-84-0	C10759	4024.32	12127.9	6789.37	6588.38
Zbsp011292	Methyl [6]-Gingerdiol 3-acetate	Phenolic acids	C20H32O5	353.23	151.074	352.225	[M+H]+	3	-	-	11094.3	39787.8	35499.4	28726.9
Wdtp003420	1-O-Feruloyl-beta-D-glucose	Phenolic acids	C16H20O9	357.12	177.05	356.111	[M+H]+	3	-	-	5449.2	5449.2	45657.7	38968.4
Lmqp008175	Methyl Cinnamate	Phenolic acids	C10H10O2	163.08	103.05	162.068	[M+H]+	2	103-26-4	C06358	114441	216762	465381	278756
Cmyp005063	Grandidentatin	Phenolic acids	C21H28O9	425.18	147.04	424.173	[M+H]+	3	15732-48-6	C10463	142833	173758	137422	225978
Walp001919	1-O-p-Coumaroylgalactaric acid	Phenolic acids	C15H16O10	357.08	147.04	356.074	[M+H]+	1	-	-	171152	221806	162282	259287
Walp003918	1-O-p-Coumaroylsedoheptulose	Phenolic acids	C16H20O9	357.12	147.04	356.111	[M+H]+	3	-	-	17192.8	36217.7	7040.2	67134.8
Layp004192	3,4,5-Trimethoxyphenol-1-O-β-D-malonylglucoside	Phenolic acids	C18H24O12	433.132	185.081	432.127	[M+H]+	3	-	-	5840.63	13607.7	7307.72	14842.9
Lakn001671	2-β-D-Glucopyranosyloxy-5-hydroxy-phenylacetic acid	Phenolic acids	C14H18O9	329.09	123.05	330.095	[M-H]-	2	-	-	163140	214612	164699	217086
Rfn050306	Protocatechuic acid xylosyl glucoside	Phenolic acids	C18H24O13	447.11	152.01	448.122	[M-H]-	3	-	-	9.05194e+06	8.00228e+06	6.91949e+06	8.32449e+06
Wasyqn2926	3-O-Feruloyl Octose*	Phenolic acids	C18H24O11	415.12	193.05	416.132	[M-H]-	1	-	-	279387	691403	375403	401688
Waptn02725	Feruloyloctose*	Phenolic acids	C18H24O11	415.12	193.05	416.132	[M-H]-	1	-	-	243529	696086	432002	444561
Wasyqn2892	Trans-Ferulic Acid 1'-O-[Apiosyl-(1->6)-Glucosyl] Ester	Phenolic acids	C21H28O13	487.15	193.05	488.152	[M-H]-	1	-	-	360440	461901	266873	336628
Lmmn001643	2-Hydroxycinnamic acid	Phenolic acids	C9H8O3	163.04	119.05	164.047	[M-H]-	2	583-17-5	C01772	110836	1.91625e+06	1.15089e+06	6.42224e+06
mws0748	1-Caffeoylquinic acid	Phenolic acids	C16H18O9	353.09	191.06	354.095	[M-H]-	1	1241-87-8	-	2.6295e+06	3.00918e+07	4.734e+06	1.25754e+07
pme1816	Neochlorogenic acid (5-O-Caffeoylquinic acid)*	Phenolic acids	C16H18O9	353.09	191.06	354.095	[M-H]-	1	906-33-2	C17147	2.76359e+06	3.11457e+07	4.89716e+06	1.24127e+07
mws0178	Chlorogenic acid (3-O-Caffeoylquinic acid)*	Phenolic acids	C16H18O9	353.09	191.06	354.095	[M-H]-	1	327-97-9	C00852	2.6295e+06	3.00918e+07	4.734e+06	1.25754e+07
Zmhn002334	6-O-Feruloyl-β-D-glucose	Phenolic acids	C16H20O9	355.1	193.05	356.111	[M-H]-	2	137887-25-3	-	116829	282391	82091.5	163908
Zaln004057	4-caffeoylshikimic acid	Phenolic acids	C16H16O8	335.08	179.03	336.084	[M-H]-	1	-	-	10287.8	263188	113602	178701
pmn001421	3-O-p-Coumaroylquinic acid	Phenolic acids	C16H18O8	337.093	191.056	338.1	[M-H]-	1	87099-71-6	-	1.08464e+07	4.4228e+07	3.00083e+07	2.903e+07
pmb2795	4-Methoxycinnamic acid	Phenolic acids	C10H10O3	177.06	133.07	178.063	[M-H]-	3	830-09-1	-	12728.3	30208.5	21558.9	22080.2
Lmbn013410	2,4-Di-Tert-Butylphenol	Phenolic acids	C14H22O	205.16	189.127	206.167	[M-H]-	1	96-76-4	-	451997	498773	551425	255640
Zbfn005854	2,6-Di-(4-hydroxycinnamoyl)glucoside	Phenolic acids	C24H24O10	471.13	163.04	472.137	[M-H]-	3	-	-	373926	417334	382320	477398
Wasn002933	1-O-(3,4,5-Trimethoxybenzoyl)-B-D-Glucopyranoside	Phenolic acids	C16H22O10	373.11	211.06	374.121	[M-H]-	2	-	-	364285	371697	261213	356035
WaYn002313	Homosyringic Acid 4'-O-Glucoside	Phenolic acids	C16H22O10	373.11	193.05	374.121	[M-H]-	1	-	-	2.26366e+06	5.22825e+06	3.17321e+06	3.77046e+06
Wasn002449	Protocatechuic acid 1-O-Rutinoside	Phenolic acids	C19H26O13	461.13	152.01	462.137	[M-H]-	3	-	-	633100	750491	567881	668240
Lman002731	Grevilloside F	Phenolic acids	C15H18O9	341.09	135.04	342.095	[M-H]-	3	1094004-50-8	-	45274.9	160891	114529	117338
mws1714	Chicoric Acid	Phenolic acids	C22H18O12	473.07	149.01	474.08	[M-H]-	3	70831-56-0	C10437	119884	178640	113413	120500
Wafn002827	Dihydroferulic acid glucoside	Phenolic acids	C16H22O9	357.12	195.07	358.126	[M-H]-	1	-	-	343208	514075	304005	323861
Hmln000873	2-O-Galloyl-D-glucose	Phenolic acids	C13H16O10	331.07	169.01	332.074	[M-H]-	1	-	-	44441.4	40300.8	31968.3	50994
pme0281	Terephthalic acid	Phenolic acids	C8H6O4	165.019	121.029	166.027	[M-H]-	3	100-21-0	C06337	182141	190800	224443	143049
WaYn002146	2-(Hydroxymethyl)Phenyl 2-O-Beta-D-Glucopyranosyl-Beta-D-Glucopyranoside	Phenolic acids	C19H28O12	507.17	179.06	448.158	[M+CH3COOH-H]-	3	-	-	133211	124279	233018	113887
pmb3142	Salicylic acid-2-O-glucoside	Phenolic acids	C13H16O8	299.08	137.02	300.084	[M-H]-	3	10366-91-3	-	836417	1.0394e+06	534358	946001
mws2108	Cryptochlorogenic acid (4-O-Caffeoylquinic acid)*	Phenolic acids	C16H18O9	353.09	191.06	354.095	[M-H]-	1	905-99-7	-	1.65005e+06	2.27334e+07	3.43728e+06	9.1809e+06
pmn001367	Protocatechuic acid-4-O-glucoside*	Phenolic acids	C13H16O9	315.07	153.02	316.079	[M-H]-	1	-	-	1.60787e+06	1.95688e+06	1.86165e+06	1.7394e+06
pmb2871	1-O-Gentisoyl-β-D-glucoside*	Phenolic acids	C13H16O9	315.072	153.019	316.079	[M-H]-	1	23445-11-6	-	1.60787e+06	1.95688e+06	1.86165e+06	1.7394e+06
Lmhn003074	Feruloylmalic acid	Phenolic acids	C14H14O8	309.06	193.05	310.069	[M-H]-	1	-	-	39176.7	209694	242833	135459
pmn001420	1-O-Caffeoyl-β-D-glucose*	Phenolic acids	C15H18O9	341.088	179.036	342.095	[M-H]-	2	14364-08-0	C10433	150759	426618	216594	249999
Wasyqn2170	Vanillic acid glucoside	Phenolic acids	C14H18O9	329.09	167.03	330.095	[M-H]-	1	32142-31-7	-	677461	836317	568578	656147
pmb2654	Anthranilate-1-O-Sophoroside	Phenolic acids	C19H27NO12	460.15	117.9	461.153	[M-H]-	3	-	-	2.52926e+06	1.51734e+06	3.56343e+06	2.85176e+06
Zbfn003867	2-O-(3,4-dihydroxyphenylacetyl)-6-O-caffeoylglucoside	Phenolic acids	C23H24O12	491.12	161.02	492.127	[M-H]-	3	-	-	76808.3	106003	57287.9	78323.7
Lakn002075	4-Hydroxybenzoic acid glucosyl xyloside	Phenolic acids	C18H24O12	431.12	137.02	432.127	[M-H]-	1	-	-	1.94313e+06	2.46161e+06	1.34743e+06	2.08791e+06
Lakn002368	2-Hydroxy-5-methylbenzoyl-1-O-glucose	Phenolic acids	C14H18O8	313.09	107.05	314.1	[M-H]-	1	-	-	86145.8	78237.8	50682.1	69732.1
Hahn000897	picrorhizin	Phenolic acids	C20H28O14	491.14	167.03	492.148	[M-H]-	3	60824-10-4	-	119073	146565	89369.3	130920
pme0422	Isoferulic Acid*	Phenolic acids	C10H10O4	193.05	134.04	194.058	[M-H]-	1	25522-33-2	C10470	570558	4.12322e+06	1.87122e+06	1.88322e+06
mws0014	Ferulic acid*	Phenolic acids	C10H10O4	193.051	134.037	194.058	[M-H]-	1	537-98-4	C01494	570558	4.12322e+06	1.87122e+06	1.88322e+06
Safn004770	Salviaflaside*	Phenolic acids	C24H26O13	521.13	359.08	522.137	[M-H]-	3	-	-	61606.1	137437	105283	117132
MWStz395	Rosmarinyl glucoside*	Phenolic acids	C24H26O13	521.13	359.09	522.137	[M-H]-	3	910028-78-3	-	61606.1	137437	105283	117132
pmn001315	Regaloside	Phenolic acids	C20H26O12	457.14	397.15	458.142	[M-H]-	3	-	-	30714.2	27773.6	23817.4	33423.2
Safn001820	Tichocarpol A*	Phenolic acids	C9H10O7S	261.01	181.05	262.015	[M-H]-	1	-	-	245024	218915	219617	239627
Lcsn002137	Homovanillic acid sulfate*	Phenolic acids	C9H10O7S	261.01	181.05	262.015	[M-H]-	1	38339-06-9	-	245024	218915	219617	239627
Zmhn001926	1-O-Salicyloyl-β-D-glucose*	Phenolic acids	C13H16O8	299.077	137.025	300.084	[M-H]-	1	60517-74-0	-	5.83234e+06	5.46465e+06	4.86387e+06	5.50919e+06
Wasdn02417	3-hydroxybenzoyl-β-D-glucose*	Phenolic acids	C13H16O8	299.08	137.02	300.084	[M-H]-	1	-	-	5.83234e+06	5.46465e+06	4.86387e+06	5.50919e+06
MWSmce339	2-Methoxycinnamic acid	Phenolic acids	C10H10O3	177.06	133.07	178.063	[M-H]-	3	6099-03-2	-	8842.78	25277.6	14813	18881.4
Lmyn002403	Mandelic acid-β-glucoside	Phenolic acids	C14H18O8	313.09	101.02	314.1	[M-H]-	1	-	-	23720.5	27824.2	23645.6	24953
Zbfn005915	2-(4-Hydroxycinnamoyl)glucoside	Phenolic acids	C26H28O12	531.15	205.05	532.158	[M-H]-	3	-	-	70795.4	79379.4	56442.7	83679.3
Rfn048602	Melilotoside*	Phenolic acids	C15H18O8	325.09	119.05	326.1	[M-H]-	1	618-67-7	-	793802	541771	549073	602695
Hmhn003067	Phenylpropionic acid-O-β-D-glucopyranoside*	Phenolic acids	C15H18O8	325.09	119.05	326.1	[M-H]-	1	-	-	746830	595340	529305	678527
Lmbn004847	4-Methoxyphenylpropionic acid	Phenolic acids	C10H12O3	179.07	146.04	180.079	[M-H]-	3	-	-	6043.06	9316.67	55578.9	36676.5
Lmhn002926	p-Coumaroylmalic acid	Phenolic acids	C13H12O7	279.05	163.04	280.058	[M-H]-	3	-	-	25247.4	81296.9	72245.4	54672.1
mws0028	Vanillic acid	Phenolic acids	C8H8O4	167.03	108.02	168.042	[M-H]-	3	121-34-6	C06672	17929.7	123250	203363	104041
Zmgn004894	Methyl 4-hydroxybenzoate	Phenolic acids	C8H8O3	151.04	136.02	152.047	[M-H]-	3	99-76-3	-	141065	211659	254028	194607
Labn002107	galloyl xylosyl glucoside*	Phenolic acids	C18H24O14	463.11	168.01	464.117	[M-H]-	1	-	-	97615.1	144050	117298	121061
Wmmn000117	mudanoside B*	Phenolic acids	C18H24O14	463.11	168.01	464.117	[M-H]-	1	203511-37-9	-	97615.1	144050	117298	121061
Lmdn003756	Methyl caffeate	Phenolic acids	C10H10O4	193.05	135.05	194.058	[M-H]-	1	3843-74-1	C10477	13013	20655.2	17025	21377.9
Zbfn002396	6-O-Dihydrocaffeoylglucose	Phenolic acids	C15H20O9	343.1	163.04	344.111	[M-H]-	2	-	-	88678.4	68356.3	67461.2	81351.5
mws0179	Chlorogenic acid methyl ester	Phenolic acids	C17H20O9	367.1	190.9	368.111	[M-H]-	3	29708-87-0	-	2.97406e+06	1.71664e+07	2.15249e+07	1.24156e+07
MWStz488	4-O-p-Coumaroylquinic acid	Phenolic acids	C16H18O8	337.09	173.05	338.1	[M-H]-	1	53539-37-0	C10441	661372	2.66398e+06	1.87718e+06	2.06712e+06
Jmwn002117	2,6-dimethoxybenzene-1,4-diol 1-O-β-D-glucopyranoside	Phenolic acids	C14H20O9	331.1	153.02	332.111	[M-H]-	1	-	-	294542	494908	531468	436506
Wasyqn2135	Gallic Acid 4-O-Glucoside	Phenolic acids	C13H16O10	331.07	168.01	332.074	[M-H]-	1	-	-	52403.4	187687	112102	100023
pme0282	Phthalic acid	Phenolic acids	C8H6O4	165.02	77.04	166.027	[M-H]-	1	88-99-3	C01606	20812.9	17739.4	15738.2	14512.7
Zbfn002690	1-(4-Hydroxybenzoyl)Glucose; 25545-07-7	Phenolic acids	C13H16O8	299.08	93.03	300.084	[M-H]-	1	-	-	1.56179e+06	1.62695e+06	1.59285e+06	1.4995e+06
mws0749	4-Hydroxybenzoic acid	Phenolic acids	C7H6O3	137.02	93.03	138.032	[M-H]-	3	99-96-7	C00156	87445.6	451023	211538	1.51553e+06
WaYn003084	Guaiacylglycerol 8-O-(1''-O-Glucosyl)Vanillic Acid Ether	Phenolic acids	C24H30O13	525.16	167.03	526.169	[M-H]-	2	-	-	572765	616106	390943	467995
Laln005325	3,4-dihydroxyallyl benzene-4-O-[α-L-rhamnosyl-(1→6)]-β-D-glucopyranoside	Phenolic acids	C21H30O11	457.17	149.06	458.179	[M-H]-	2	-	-	198371	164305	162668	169169
Waptn02053	5-{[2-O-(beta-d-apiofuranosyl)-beta-d-glucopyranosyl]oxy}-2-hydroxybenzoic acid*	Phenolic acids	C18H24O13	447.11	152.01	448.122	[M-H]-	1	-	-	8.837e+06	9.65958e+06	7.01251e+06	8.37973e+06
Lakn002165	Protocatechuic acid glucosyl xyloside*	Phenolic acids	C18H24O13	447.12	152.01	448.122	[M-H]-	1	-	-	8.837e+06	9.65958e+06	7.01251e+06	8.37973e+06
pme2598	3,4-Dihydroxybenzeneacetic acid*	Phenolic acids	C8H8O4	167.03	123.05	168.042	[M-H]-	3	102-32-9	C01161	134865	438734	230179	299899
pme1292	Homogentisic acid*	Phenolic acids	C8H8O4	167.03	123.05	168.042	[M-H]-	3	451-13-8	C00544	134865	438734	230179	299899
Zbfn003303	3-(Hydroxycinnamoyl)-quinic acid*	Phenolic acids	C16H18O8	337.09	163.04	338.1	[M-H]-	1	-	-	71872.6	229823	144666	155714
pme3083	2-(Formylamino)benzoic acid	Phenolic acids	C8H7NO3	164.04	120.05	165.043	[M-H]-	3	3342-77-6	C05653	30386.6	223577	148863	714714
Zmhn001793	6-O-Caffeoyl-D-glucose*	Phenolic acids	C15H18O9	341.09	179.03	342.095	[M-H]-	2	-	-	113018	407417	272637	212620
Safn001967	2,3,4-trihydroxy-5-{[3-(4-hydroxyphenyl)prop-2-enoyl]oxy}hexanedioic acid	Phenolic acids	C15H16O10	355.07	85.03	356.074	[M-H]-	1	-	-	4.92232e+06	1.70856e+07	1.03184e+07	8.71083e+06
pmb3068	1-O-p-Coumaroylquinic acid*	Phenolic acids	C16H18O8	337.09	163.04	338.1	[M-H]-	1	-	-	124030	400559	279218	238310
Zmhn002227	4-O-Glucosyl-sinapate	Phenolic acids	C17H22O10	385.11	223.06	386.121	[M-H]-	3	-	C02919	995784	963426	1.00042e+06	941624
Zmhn002301	p-Coumaric acid-4-O-glucoside*	Phenolic acids	C15H18O8	325.093	163.039	326.1	[M-H]-	1	117405-48-8	C06739	503049	453846	479341	490025
Wasyqn3009	5-O-p-Coumaroylgalactaric acid	Phenolic acids	C15H16O10	355.07	209.03	356.074	[M-H]-	2	-	-	408030	1.76915e+06	1.12911e+06	1.04068e+06
Wasn002902	O-p-Coumaroylgalactaric acid	Phenolic acids	C15H16O10	355.07	209.03	356.074	[M-H]-	1	-	-	571421	1.75715e+06	1.27169e+06	1.07953e+06
pmn001419	1-O-p-Coumaroyl-β-D-glucose*	Phenolic acids	C15H18O8	325.09	163.04	326.1	[M-H]-	1	7139-64-2	C16827	1.46099e+06	1.17252e+06	1.15593e+06	1.15022e+06
Wafn002874	4-O-(4'-O-alpha-D-Glucopyranosyl)caffeoylquinic acid	Phenolic acids	C22H28O14	515.14	323.08	516.148	[M-H]-	3	1401352-62-2	-	12905.3	27565.1	24950.6	20268.6
MWSmce501	Protocatechuic Acid Methyl Ester	Phenolic acids	C8H8O4	167.04	108.02	168.042	[M-H]-	3	2150-43-8	-	23488	27839.9	71578	33905.7
MWSHC20125	5-O-Caffeoylshikimic acid	Phenolic acids	C16H16O8	335.08	135.05	336.084	[M-H]-	1	73263-62-4	-	10811.2	274165	101492	174391
MWStz537	3-O-Feruloylquinic acid	Phenolic acids	C17H20O9	367.1	193.05	368.111	[M-H]-	2	1899-29-2	-	14851.7	172073	113203	87643.9
Lmsn002288	1-O-Caffeoyl-(6-O-glucosyl)-β-D-glucose	Phenolic acids	C21H28O14	503.14	341.09	504.148	[M-H]-	3	-	-	26883	22046.8	30329.9	27753.8
Wafn001957	2-O-Caffeoylglucaric Acid	Phenolic acids	C15H16O11	371.06	209.03	372.069	[M-H]-	1	-	C03062	26025.8	548071	155970	181358
Lmjn002534	Darendoside A	Phenolic acids	C19H28O11	431.16	149.05	432.163	[M-H]-	3	149596-95-2	-	30342	42165.5	28956.5	34937.7
Wafn002319	4-O-(3'-O-alpha-D-Glucopyranosyl)caffeoylquinic acid	Phenolic acids	C22H28O14	515.14	323.08	516.148	[M-H]-	1	1401352-63-3	-	15672.7	17682.7	25766.5	22183.7
Waxn001226	1-Caffeoyl-6-Erythrosyl-Beta-D-Glucose	Phenolic acids	C19H24O13	459.11	161.02	460.122	[M-H]-	3	-	-	109415	122600	256287	124273
Zbjn003642	1-O-rhamnose-3-O-Caffeoyl Quinic Acid	Phenolic acids	C22H28O13	499.15	191.06	500.155	[M-H]-	3	-	-	9912.93	78465.4	20717.7	33337.5
Wafn002491	2-O-Feruloylglucaric Acid	Phenolic acids	C16H18O11	385.08	209.03	386.085	[M-H]-	2	-	-	155984	1.2756e+06	719173	611912
Hmmn002544	Ferulic acid-4-O-glucoside	Phenolic acids	C16H20O9	355.1	193.05	356.111	[M-H]-	2	117405-51-3	-	76618.4	594439	168064	266591
Rfn052978	2-β-D-Glucopyranosyloxy-4-methoxy-cis-cinnamic acid	Phenolic acids	C16H20O9	355.1	193.05	356.111	[M-H]-	3	-	-	84876.8	611400	163943	253824
mws0027	Syringic acid	Phenolic acids	C9H10O5	197.05	123.01	198.053	[M-H]-	3	530-57-4	C10833	7829.01	56081.3	29225.5	34358.4
mws4085	Sinapic acid	Phenolic acids	C11H12O5	223.06	193.02	224.069	[M-H]-	3	530-59-6	C00482	7766.77	56711.5	14409.2	22059
mws0467	3-(4-Hydroxyphenyl)-propionic acid*	Phenolic acids	C9H10O3	165.06	119.05	166.063	[M-H]-	3	501-97-3	C01744	2294.37	22619.5	12119.9	62960
mws0159	Phenylpyruvic acid	Phenolic acids	C9H8O3	163.04	91.06	164.047	[M-H]-	1	156-06-9	C00166	4230.53	42163.8	29574.4	142115
Wasyqn2983	3-[4-(Beta-D-Glucopyranosyloxy)Phenyl]Propionic Acid	Phenolic acids	C15H20O8	327.11	165.06	328.116	[M-H]-	2	-	-	8184.01	48028.5	12901.3	52968.7
Lmnn002886	1'-O-(3,4-Dihydroxyphenethyl)-O-caffeoyl-glucoside	Phenolic acids	C23H26O11	477.14	179.03	478.147	[M-H]-	3	-	-	18213.7	16045.6	10743	16818.8
Lakn003294	2-β-D-Glucopyranosyloxy-5-hydroxyphenylacetic acidmethylester*	Phenolic acids	C15H20O9	343.1	181.05	344.111	[M-H]-	3	-	-	10915.5	44467.1	21683.8	15019.7
MWSHC2022	Glucosyringic acid	Phenolic acids	C15H20O10	359.1	197.05	360.106	[M-H]-	1	33228-65-8	-	375981	566232	328792	392592
MWSHC2062	Ferulic β-glucoside*	Phenolic acids	C16H20O9	355.1	193.05	356.111	[M-H]-	1	14364-12-6	-	131102	209249	130607	166836
ZbBn004947	3-O-feruloyl-shikimicAcid	Phenolic acids	C17H18O8	349.09	193.05	350.1	[M-H]-	1	-	-	2164.42	12852.5	55021.7	36477.9
MWS0274	DL-3-Phenyllactic acid*	Phenolic acids	C9H10O3	165.06	119.05	166.063	[M-H]-	3	828-01-3	-	1250.25	17988.9	7688.75	40167.8
mws2212	Caffeic acid	Phenolic acids	C9H8O4	179.03	135.05	180.042	[M-H]-	1	331-39-5	C01197	5318.81	548752	30252.3	157627
pmn001687	Cis-Coutaric acid	Phenolic acids	C13H12O8	295.05	163.04	296.053	[M-H]-	3	67920-37-0	-	18622.5	50705.8	44039.2	43245.3
Waymn03248	4-O-Feruloylquinic acid	Phenolic acids	C17H20O9	367.1	193.05	368.111	[M-H]-	1	2613-86-7	-	15513.3	167235	119830	85928.1
Lmhn002140	Feruloyltartaric acid (Fertaric acid)	Phenolic acids	C14H14O9	325.06	193.05	326.064	[M-H]-	3	-	-	23407.3	179904	131697	95609
Wasn003200	O-Feruloylgalactaric acid	Phenolic acids	C16H18O11	385.08	209.03	386.085	[M-H]-	1	-	C03156	406124	2.81854e+06	1.99042e+06	1.62513e+06
pmn001411	Cornoside	Phenolic acids	C14H20O8	315.11	135.05	316.116	[M-H]-	3	40661-45-8	-	38562.1	42583.9	37962	40126.7
Zmhn002422	1-O-Feruloyl-β-D-glucose*	Phenolic acids	C16H20O9	355.103	193.052	356.111	[M-H]-	1	7196-71-6	C17759	88826.7	172611	120868	133572
pme3443	Sinapinaldehyde	Phenolic acids	C11H12O4	207.07	192.04	208.074	[M-H]-	3	4206-58-0	C05610	10192	26696.7	27409.1	17539.8
MWStz577	Citrusin B	Phenolic acids	C27H36O13	567.2	195.07	568.216	[M-H]-	2	105279-10-5	-	20722.8	43915	27067.6	33450.6
MWS20182	Dihydroferulic Acid	Phenolic acids	C10H12O4	195.07	136.05	196.074	[M-H]-	3	1135-23-5	-	1017.16	31900.9	18750.5	17866.2
Lmmn000774	Dihydrocaffeoylglucose*	Phenolic acids	C15H20O9	343.1	181.05	344.111	[M-H]-	3	-	-	7773.98	18597.1	21232	19438.5
MWSmce177	Ethyl ferulate	Phenolic acids	C12H14O4	221.09	133.03	222.089	[M-H]-	3	4046-02-0	-	364.757	4478.01	364.757	6298.98
Zbln003174	4''-O-Acetylverbascoside	Phenolic acids	C31H38O16	665.21	191.06	666.216	[M-H]-	3	-	-	11842.7	16005.6	15820.2	14691.3
Lmfn003035	6-O-p-Coumaroyl-β-D-glucose	Phenolic acids	C15H18O8	325.09	145.03	326.1	[M-H]-	1	114297-65-3	-	1763.23	1763.23	4114.21	60940.6
Zbfn002169	3'-p-Coumaroyl-sucrose	Phenolic acids	C21H28O13	487.15	145.03	488.153	[M-H]-	1	-	-	1879.7	25376.4	35417.8	34304.8
Labn002264	Grevilloside G	Phenolic acids	C14H20O8	315.11	153.05	316.116	[M-H]-	3	791846-69-0	-	810726	1.09407e+06	1.03129e+06	886818
mws2213	Cinnamic acid	Phenolic acids	C9H8O2	147.05	103.06	148.052	[M-H]-	3	140-10-3	C00423	994.601	994.601	6033.73	7565.65
Lhfp112907	Isosclerone	Quinones	C10H10O3	179.07	115.05	178.063	[M+H]+	3	-	-	135043	195329	117155	165349
Zmtp102902	α-Hydrojuglone glucoside	Quinones	C16H18O8	339.11	177.05	338.1	[M+H]+	3	-	-	842940	961565	245980	468702
pmp000607	1-desmethylaurantio-obtusin-2-O-β-D-glucoside	Quinones	C22H22O12	479.12	317.06	478.111	[M+H]+	3	-	-	130927	354901	322148	218409
Zbzp010968	2-Methoxy-4-hydroxy-6-(8Z-pentadecenyl)-benzene-1-O-acetate	Quinones	C24H38O4	391.28	149.02	390.277	[M+H]+	3	-	-	787040	1.1184e+06	1.07072e+06	350445
Wmhp000055	2,5-Dimethoxybenzoquinone*	Quinones	C8H8O4	169.05	65.04	168.042	[M+H]+	1	3117-03-1	-	479377	636972	317354	432276
Walbp06373	2-Ethynyl-5-methoxybenzo-1,4-quinone	Quinones	C9H6O3	163.04	77.04	162.032	[M+H]+	3	82511-23-7	-	1.16011e+06	895917	875029	984492
Wasyqp2936	2-prop-2-ynylcyclohexa-2,5-diene-1,4-dione	Quinones	C9H6O2	147.04	119.05	146.037	[M+H]+	2	-	-	159250	465385	293507	358079
Zbzp007301	2-Methoxy-6-undecyl-1,4-benzoquinone	Quinones	C18H28O3	293.21	55.05	292.204	[M+H]+	2	-	-	24000.6	163851	204938	88720.2
Zmsp001834	2,6-Dimethoxy-1,4-benzoquinone*	Quinones	C8H8O4	169.05	65	168.042	[M+H]+	1	530-55-2	C10331	532560	578107	318406	455338
Lhfp112915	Dihydrojuglone	Quinones	C10H8O3	177.05	131.05	176.047	[M+H]+	3	-	-	23018.8	48080.4	31936.7	36188.2
Smnp003246	5-hydroxyaloin B*	Quinones	C21H22O10	435.12	255.06	434.121	[M+H]+	3	-	-	8840.11	16400.3	19270.6	17362.8
Smnp001527	5-hydroxyaloin*	Quinones	C21H22O10	435.12	255.06	434.121	[M+H]+	3	-	-	8840.11	16400.3	19270.6	17362.8
Zmdn011161	Chrysophanol-9-anthrone	Quinones	C15H12O3	239.07	223.03	240.079	[M-H]-	3	491-58-7	C10314	106994	79076	120257	130836
Zbzn008048	Embelin	Quinones	C17H26O4	293.18	221.15	294.183	[M-H]-	3	550-24-3	-	170387	118788	147771	102963
Lmqn005782	4,5,8-Trihydroxy-α-tetralone	Quinones	C10H10O4	193.05	133.03	194.058	[M-H]-	1	-	-	40170.8	31642.4	32393.9	23408.8
Lskp211422	Intergristerone A-22-O-galactoside (Sileneoside C)*	Steroids	C33H54O13	659.36	335.26	658.356	[M+H]+	3	83207-65-2	-	49157.1	30075.1	74646.3	37041.2
Qahp006824	Periseoside B*	Steroids	C33H54O13	659.37	335.26	658.356	[M+H]+	3	-	-	49157.1	30075.1	74646.3	37041.2
Lskp211425	Stigmast-4-ene-3,6-dione	Steroids	C29H46O2	427.36	165.09	426.35	[M+H]+	3	23670-94-2	-	18819.6	15559.4	33717.7	10885.6
WaQzp09970	Estrane-3,17-diol	Steroids	C18H30O2	279.23	67.05	278.225	[M+H]+	3	517-01-1	-	796221	1.03813e+07	7.58878e+06	7.12738e+06
Qahp007065	Periseoside E*	Steroids	C33H54O13	659.37	335.26	658.356	[M+H]+	3	-	-	49912.4	23131.1	69425.6	36868.3
Lazp008807	(25S)-5β-Furost-1β,2β,3β,4β,5β,22α,26-heptaol-26-O-β-D-glucoside	Steroids	C33H56O13	661.38	337.27	660.372	[M+H]+	3	-	-	302916	93144.5	618086	242936
Lamp010149	Hydroxy-3-dehydro-15-deoxoeucosterol-rhamnoside	Steroids	C35H56O9	621.4	441.32	620.392	[M+H]+	3	-	-	61912.3	83304.6	61312.7	70743.8
HJAP075	5,8-Epidioxyergosta-6,22-dien-3-ol (Ergosterol peroxide)	Steroids	C28H44O3	429.33	411.33	428.329	[M+H]+	3	2061-64-5	-	7209.15	23771.9	26373.8	16696.8
MWSmce395	Mogroside II-A	Steroids	C42H72O14	799.48	637.43	800.492	[M-H]-	3	1613527-65-3	-	121497	140677	152752	148972
Lhfp110342	Fukinolic acid	Tannins	C20H18O11	435.09	163.04	434.085	[M+H]+	3	50982-40-6	-	42876.2	41624.3	39257.7	36618.1
Rahp002201	Maplexin B (4-O-Galloyl-1,5-Anhydro-D-Glucitol)*	Tannins	C13H16O9	317.087	153.018	316.079	[M+H]+	3	-	-	27425.7	69652	54379.9	49055.2
Rahp002335	Ginnalin C (2-O-Galloyl-1,5-Anhydro-D-Glucitol)*	Tannins	C13H16O9	317.088	153.02	316.079	[M+H]+	3	-	-	32793.3	79544	31598.7	50440.1
Wayn004109	3'-O-Methylellagic acid 4-O-beta-D-glucoside	Tannins	C21H18O13	477.07	315.01	478.075	[M-H]-	3	-	-	33406.3	73529.1	68313.1	105224
Wayn005368	3,3'-Di-O-Methylellagic acid 4'-glucoside	Tannins	C22H20O13	491.084	329.032	492.09	[M-H]-	3	51803-68-0	-	35151.9	72298.9	49704.7	57166.9
pmn001636	Chebuloyl neochebuloylgalloylglucose	Tannins	C41H34O29	989.11	337	990.119	[M-H]-	3	-	-	1442.93	12797.3	18446	20262.3
Hmdn001667	Ellagic acid-4-O-glucoside	Tannins	C20H16O13	463.05	300.99	464.059	[M-H]-	3	-	-	29746.1	1944.42	16178.4	20762.3
Zmcp005794	Calenduloside H	Terpenoids	C48H76O19	957.5	439.36	956.498	[M+H]+	3	26020-29-1	-	119090	98583.3	186185	151713
Lhjp111622	Dehydroxysecologanic acid	Terpenoids	C16H22O9	359.13	151.04	358.126	[M+H]+	1	-	-	51358.7	122637	75070.7	67972.8
Lmxp102139	6''-O-α-D-Galactosylharpagide*	Terpenoids	C21H34O15	527.2	167.07	526.19	[M+H]+	3	-	-	156256	92655	128291	103395
Lhxp102713	Curculigosaponin G	Terpenoids	C42H70O13	783.49	439.36	782.482	[M+H]+	3	-	-	516815	589387	598402	543441
Wacyp05774	3,7-Dimethyl-2,6-octadienyl 6-O-(Beta-D-Glucopyranosyl)-Beta-D-glucopyranoside	Terpenoids	C22H38O11	496.28	163.06	478.241	[M+NH4]+	1	-	-	115662	142564	104592	145375
Qmyp101336	JiangxiBaiyingsu I	Terpenoids	C18H28O3	293.21	149.1	292.204	[M+H]+	3	-	-	46464	341711	526684	231732
pmp001059	Genipin-1-O-(2''-O-apiosyl)glucoside	Terpenoids	C22H32O14	521.19	209.08	520.179	[M+H]+	3	-	-	292117	215899	194579	246086
pmp000702	3'-O-D-glucosylgentiopicroside	Terpenoids	C22H30O14	536.2	195.06	518.164	[M+NH4]+	3	-	-	32068	57568.2	22142.5	48246.7
Yhhp003898	phlomuroside*	Terpenoids	C19H32O8	389.22	209.15	388.21	[M+H]+	1	-	-	995384	925490	668708	933886
Wbmp003788	3,4-Dihydroxy-7,8-dihydro-β-ionone-4-O-β-D-glucoside*	Terpenoids	C19H32O8	389.22	209.15	388.21	[M+H]+	1	-	-	987610	874096	649335	832946
Wbmp003419	Dihydrovomifoliol-O-β-D-glucoside*	Terpenoids	C19H32O8	389.216	209.154	388.21	[M+H]+	1	-	-	987610	874096	649335	832946
mws1565	Geniposide	Terpenoids	C17H24O10	389.14	209.08	388.137	[M+H]+	3	24512-63-8	C09781	987610	874096	649335	832946
Wasdp07799	5-hydroxy-1,4a-dimethyl-3,4,5,6,7,8-hexahydronaphthalen-2-one	Terpenoids	C12H18O2	195.14	81.07	194.131	[M+H]+	1	-	-	99316.7	1.63197e+06	878693	653283
Wacyp06352	D-Linalool 3-(6''-glucosyl)glucoside	Terpenoids	C22H38O11	496.27	163.06	478.241	[M+NH4]+	2	-	-	127017	164925	101401	148727
Lacp003427	Grasshopper ketone	Terpenoids	C13H20O3	225.15	123.12	224.141	[M+H]+	3	-	-	330794	219772	177373	312916
Lalp002963	Plantarenaloside glucoside	Terpenoids	C22H34O14	523.2	163.08	522.194	[M+H]+	3	-	-	132116	317311	129183	195992
Wacyp03558	2,7-Dimethyl-2,6-Octadiene-1,4,8-Triol 8-O-B-D-Glucopyranoside	Terpenoids	C16H28O8	366.21	169.12	348.178	[M+NH4]+	1	-	-	418382	628427	315499	435279
Lhsp101904	polygodial*	Terpenoids	C15H22O2	235.169	179.105	234.162	[M+H]+	1	6754-20-7	C09712	140590	157922	145730	134864
Lmjp003834	6-O-p-Methoxycinnamoylcatalpol	Terpenoids	C25H30O12	523.18	177.06	522.174	[M+H]+	3	121710-02-9	-	26393.9	73290.4	34552	49047.6
Zbsp010221	Marsformosanone	Terpenoids	C30H46O	423.36	423.36	422.355	[M+H]+	2	72093-24-4	-	40290.6	56293.4	40789.4	48800.7
Zjyp101805	18,19-Epoxy-10-deoxy-17-hydroxyiridal*	Terpenoids	C30H50O4	475.38	439.36	474.371	[M+H]+	2	-	-	29054.9	27112.7	21490.3	31924.6
MWSHC2083	1,6-Dihydroxy-4(14)-eudesmene	Terpenoids	C15H26O2	239.2	105.07	238.193	[M+H]+	3	70389-88-7	-	44348	51259.4	48471.2	57405
Lmzp004450	Majoroside R1	Terpenoids	C42H72O15	817.49	143.11	816.487	[M+H]+	3	-	-	256950	280952	315781	294196
HJAP107	Ginsenoside Rh4	Terpenoids	C36H60O8	621.44	423.36	620.429	[M+H]+	1	174721-08-5	-	202981	210935	221638	230013
Wacyp06135	3,7-Dimethyl-2,6-Octadienyl 6-O-(beta-D-Xylopyranosyl)-beta-D-glucopyranoside	Terpenoids	C21H36O10	466.26	81.07	448.231	[M+NH4]+	1	-	-	361084	254045	367852	397873
Qmdp112405	Viteagnusin A	Terpenoids	C22H36O3	349.27	293.21	348.266	[M+H]+	3	-	-	9724.54	19890	11340.4	12109.8
Qmdp112404	Viteagnusin B*	Terpenoids	C22H36O3	349.27	179.14	348.266	[M+H]+	3	-	-	22265.4	58465	38057.5	32020.8
mws1430	Lup-20(29)-en-3-one (Lupenone)	Terpenoids	C30H48O	425.38	95.09	424.37	[M+H]+	1	1617-70-5	C16990	44713.5	69192.7	56092.3	48274.5
Hmlp013407	β-Eudesmol	Terpenoids	C15H26O	223.21	111.08	222.198	[M+H]+	3	473-15-4	C09664	14310.3	12983.4	15381.1	14407.8
Wacyp05420	3,7,11-trimethyldodeca-3,7-diene-1,10,11-triol 1-O-(beta-D-Xylopyranosyl)-beta-D-glucopyranoside	Terpenoids	C26H46O12	568.33	221.19	550.299	[M+NH4]+	2	-	-	216261	214205	189259	246330
Wbmp005366	Humulene epoxide II	Terpenoids	C15H24O	221.19	135.12	220.183	[M+H]+	1	19888-34-7	-	142403	175196	158171	118312
Zbrp003578	Floralginsenoside M	Terpenoids	C53H90O22	1079.59	423.33	1078.59	[M+H]+	1	-	-	135053	176800	111574	152810
Zjrp080647	Ginsenoside Rg7	Terpenoids	C42H72O14	801.5	423.36	800.492	[M+H]+	2	-	-	527513	521434	617137	499647
Zjrp080920	notoginsenoside K	Terpenoids	C48H82O18	947.56	423.36	946.55	[M+H]+	1	259795-16-9	-	130572	90349	113619	185600
Yamp011391	Argenteanol E	Terpenoids	C30H50O4	475.38	439.38	474.371	[M+H]+	3	-	-	35697.2	54817.8	45657.9	37644
Ymjm000095	13,28-Epoxyolean-11-en-3-one	Terpenoids	C30H46O2	439.36	203.18	438.35	[M+H]+	2	-	-	5678.1	7085.46	4850.92	7635.76
Zjsp091307	ginsenoside Rc	Terpenoids	C53H90O22	1079.6	325.11	1078.59	[M+H]+	1	11021-14-0	-	234586	232214	180102	225662
Hmmp003004	Vogeloside	Terpenoids	C17H24O10	389.14	149.06	388.137	[M+H]+	3	60077-47-6	-	231942	199719	158897	182851
Lskp211210	Sapidisin E	Terpenoids	C21H36O5	369.26	277.21	368.256	[M+H]+	3	-	-	13801.4	98103	79318.4	41672.6
Lhdp120313	Vomifoliol-9-O-β-D-apiofuranosyl-(1→6)-β-D-glucopyranoside	Terpenoids	C24H38O12	519.24	207.14	518.236	[M+H]+	2	-	-	119840	115726	77860.4	88483
Wbsp013361	serratenediol	Terpenoids	C30H50O2	443.39	425.38	442.381	[M+H]+	3	2239-24-9	-	20850.8	25560.8	21072.9	19999.5
Lsjp211255	1-Hydroxylup-20(29)-en-3-one (Glochidonol)	Terpenoids	C30H48O2	441.37	215.18	440.365	[M+H]+	1	23963-54-4	-	37596.4	43168.3	30327.7	40524.6
Lamp005564	Borneol-2-O-β-D-apiofuranosyl(1→6)-β-D-glucopyranoside	Terpenoids	C21H36O10	449.24	137.13	448.231	[M+H]+	1	-	-	29237.1	34236	29684.3	25182.9
Zjrp083012	Yesanchinoside R2	Terpenoids	C41H70O14	787.49	143.11	786.477	[M+H]+	1	-	-	34237.4	31823.9	49534	39545.6
Zjrp080691	malonyl ginsenoside Rd	Terpenoids	C51H84O21	1033.56	411.11	1032.55	[M+H]+	1	-	-	317328	232585	183933	269409
MWSprf018	3-Hydroxylup-20(29)-en-28-al (Betulinaldehyde)	Terpenoids	C30H48O2	441.37	203.18	440.365	[M+H]+	2	13159-28-9	-	146641	61206.9	45459.8	87524
Qmxp101615	Ent-3β-Acetoxyisopimar-15-8β-ol*	Terpenoids	C22H36O3	349.272	179.142	348.266	[M+H]+	3	-	-	18595.5	58941.4	37790.4	32020.8
Zbrp003571	Ginsenoside La*	Terpenoids	C42H70O13	783.49	423.36	782.482	[M+H]+	3	123617-34-5	-	1.11945e+06	1.14983e+06	970111	1.82999e+06
Zjrp080632	ginsenoside Rh14*	Terpenoids	C42H70O13	783.487	423.362	782.482	[M+H]+	3	-	-	1.11945e+06	1.14983e+06	970111	1.82999e+06
Zbrp004881	Ginsenoside Rk1*	Terpenoids	C42H70O12	767.49	423.36	766.487	[M+H]+	1	494753-69-4	-	467121	319549	451808	373171
Zjrp081011	Ginsenoside F4*	Terpenoids	C42H70O12	767.49	423.36	766.487	[M+H]+	1	181225-33-2	-	467121	319549	451808	373171
Qatp009254	Cyclocolorenone	Terpenoids	C15H22O	219.17	119.08	218.167	[M+H]+	3	489-45-2	-	79455.2	99594	68626	68066.9
HX1227	Selina-3,7(11)-dien-8-one	Terpenoids	C15H22O	219.17	149.1	218.167	[M+H]+	1	-	-	162622	165405	157122	137490
Zjrp080631	ginsenoside F3	Terpenoids	C41H70O13	771.49	423.36	770.482	[M+H]+	1	62025-50-7	-	33701.7	20485.9	26764.9	27742.2
P6491a1	Pseudoginsenoside F11	Terpenoids	C42H72O14	801.501	143.106	800.492	[M+H]+	3	69884-00-0	-	44560.1	66671.2	55098.6	55069.8
MWS1962	cis-Citral	Terpenoids	C10H16O	153.13	83.05	152.12	[M+H]+	3	5392-40-5	C09847	210725	207948	193420	180212
Zjsp091303	notoginsenoside FP2	Terpenoids	C58H98O26	1211.64	457.15	1210.63	[M+H]+	3	1004988-75-3	-	238612	555278	263653	160040
Qmyp101308	Anhydro-β-rotunol	Terpenoids	C15H24O	221.19	95.08	220.183	[M+H]+	3	-	-	282833	362021	296775	294485
pmf0511	Capsanthin	Terpenoids	C40H56O3	585.43	371.24	584.423	[M+H]+	3	465-42-9	C08584	26553.6	26826.1	32120.2	23358.9
Lmjp004247	13-O-p-Coumaroylplumieride	Terpenoids	C30H32O14	617.19	147.04	616.179	[M+H]+	3	80416-52-0	-	41401.1	47756.2	42987.9	44591
Qmyp101414	Septemlobin D	Terpenoids	C18H32O4	313.24	109.1	312.23	[M+H]+	3	-	-	20817.3	62883.7	77519.2	73893.2
Zjyp101806	22,23-Epoxyiridals*	Terpenoids	C30H50O4	475.38	439.36	474.371	[M+H]+	2	-	-	32775.4	25872.8	20218.6	33641.7
Zjrp081039	ginsenoside Re5	Terpenoids	C42H72O15	817.49	143.11	816.487	[M+H]+	1	-	-	229200	325656	311078	283708
Wmzp005606	Shionoside A	Terpenoids	C21H36O10	449.24	133.05	448.231	[M+H]+	3	114892-58-9	-	17985.9	30341.6	18649.1	34105.7
Wcqp008646	2alpha,3beta,23-trihydroxyolean-12-ene	Terpenoids	C30H50O3	459.38	423.36	458.376	[M+H]+	3	-	-	24060.6	31275.6	26359.8	31516.1
Wcqp013026	Epikatonic acid	Terpenoids	C30H48O3	457.37	439.36	456.36	[M+H]+	2	76035-62-6	-	12657.5	14436.8	12683.2	7914.37
Yalp006043	2-((3,16-dihydroxy-17-(1-hydroxyethyl)-10,13-dimethyl-2,3,4,5,8,9,10,11,12,13,14,15,16,17-tetradecahydro-1H-cyclopenta[a]phenanthren-2-yl)oxy)-6-(((3,4,5-trihydroxy-6-methyltetrahydro-2H-pyran-2-yl)oxy)methyl)tetrahydro-2H-pyran-3,4,5-triol	Terpenoids	C33H54O13	659.36	335.26	658.356	[M+H]+	3	-	-	49912.4	23131.1	69425.6	36868.3
Wacyp04721	Rhodioloside F	Terpenoids	C21H36O11	482.26	153.13	464.226	[M+NH4]+	3	-	-	289812	305611	256073	331656
Zjrp081013	Ginsenoside Rg6	Terpenoids	C42H70O12	767.49	423.36	766.487	[M+H]+	1	147419-93-0	-	656870	755860	724786	766092
zjbp120812	Scutebarbolide C	Terpenoids	C22H32O8	425.22	365.19	424.21	[M+H]+	3	-	-	446919	550986	578775	587728
Wbkp006958	bruceantarin	Terpenoids	C28H30O11	543.19	105.03	542.179	[M+H]+	3	41451-76-7	-	82189.7	76371.2	106291	93087.7
Zmcp002195	Aralia saponin ⅩⅤ	Terpenoids	C59H96O27	1237.61	439.36	1236.61	[M+H]+	3	-	-	22107.8	27171.8	25118.3	28006.5
Zbkp008595	Soyasapogenol C	Terpenoids	C30H48O2	441.37	203.18	440.365	[M+H]+	3	595-14-2	C17422	109321	127913	81186.8	108209
MWStz702	Pseudoginsenoside RT1	Terpenoids	C47H74O18	944.52	439.36	926.487	[M+NH4]+	1	98474-74-9	-	131476	115026	132291	163424
Zacp005826	Congmuyenoside C	Terpenoids	C54H88O25	1137.57	325.11	1136.56	[M+H]+	3	-	-	17131.3	8550.4	12256	15352.1
Lmzp005427	Ginsenoside Rd*	Terpenoids	C48H82O18	947.56	325.11	946.55	[M+H]+	1	52705-93-8	C20725	226110	165971	151154	243606
MWSprf040	Gypenoside XVII*	Terpenoids	C48H82O18	947.56	325.12	946.55	[M+H]+	1	80321-69-3	C20736	225651	142075	194334	227521
Zjrp080683	chikusetsusaponin FK1*	Terpenoids	C48H82O18	947.56	325.11	946.55	[M+H]+	1	-	-	225651	142075	194334	227521
Safp022254	Pachysandienol B	Terpenoids	C30H48O	425.38	407.37	424.37	[M+H]+	3	-	-	142776	131490	107096	148842
Latp009929	6α,10α-Dihydroxy-1-oxoeremophila-7(11),8(9)-dien-12,8-olide	Terpenoids	C15H18O5	279.12	149.02	278.115	[M+H]+	3	-	-	6.71666e+06	8.86519e+06	8.79041e+06	5.85391e+06
Lsjp211201	3S-3-hydroxy-β-damascon	Terpenoids	C13H20O2	209.15	137.1	208.146	[M+H]+	3	-	-	153180	199065	145863	185005
Wbsp000333	16-oxo-3α,21β-dihydroxyserrat-14-en-24-oic acid	Terpenoids	C31H48O4	485.36	485.36	484.355	[M+H]+	3	-	-	469599	3.07089e+06	2.82794e+06	2.08712e+06
Wbmp010456	Macrophypene B	Terpenoids	C18H28O2	277.22	93.07	276.209	[M+H]+	3	-	-	144674	2.00711e+06	1.31015e+06	1.16426e+06
MWSmce096	Nootkatone	Terpenoids	C15H22O	219.17	81.0684	218.167	[M+H]+	3	4674-50-4	C17914	73550.2	75825.7	85254.6	66105.1
Zjrp080692	malonyl ginsenoside Re*	Terpenoids	C51H84O21	1033.55	423.36	1032.55	[M+H]+	1	-	-	69173.2	171279	66886.3	89788.5
Zbrp004005	Ginsenoside m-Re*	Terpenoids	C51H84O21	1033.56	423.36	1032.55	[M+H]+	1	-	-	69173.2	171279	66886.3	89788.5
Zjxp110304	3-Hydroxy-3,7,11-trimethyldodeca-1,6E,10-trien-9-yl isobutyrate	Terpenoids	C18H30O3	295.23	151.11	294.219	[M+H]+	3	-	-	262075	2.39677e+06	2.29733e+06	1.48335e+06
Zjrp080919	chikusetsusaponin FK7*	Terpenoids	C48H82O18	947.56	325.11	946.55	[M+H]+	1	-	-	125963	103797	128295	102922
Lskp211459	Olean-12-ene-3,16-dione (Maniladione)	Terpenoids	C30H46O2	439.36	203.18	438.35	[M+H]+	2	-	-	1.41793e+06	1.13945e+06	1.21868e+06	1.49246e+06
Zmcp003464	Oleanolic acid-3-O-glucuronide; Calenduloside E	Terpenoids	C36H56O9	633.39	439.36	632.392	[M+H]+	2	26020-14-4	C08964	78841.9	26026.6	15876.8	42960.5
Wcdp007514	cyclomusalenone	Terpenoids	C30H48O	425.38	191.18	424.37	[M+H]+	3	-	-	37317.1	50121.8	30970.9	48801.8
Zadp006809	3β,12-dihydroxy-13-methyl-podocarpane-8,10,13-tiene	Terpenoids	C18H26O2	275.2	119.08	274.193	[M+H]+	3	-	-	31076.9	101276	75914	64524
MWStz755	Gypenoside L	Terpenoids	C42H72O14	801.5	441.37	800.492	[M+H]+	1	94987-09-4	-	23234.2	39906.9	53855.5	37139.5
Zjrp083008	Chikusetsusaponin LT8	Terpenoids	C42H70O13	783.49	423.36	782.482	[M+H]+	1	-	-	922626	644024	541045	535294
FQtp008495	13-Hydroxygermacrone*	Terpenoids	C15H22O2	235.17	179.11	234.162	[M+H]+	1	-	C17491	137142	123056	107090	105433
Hmbp002333	10-Dehydrogeniposide	Terpenoids	C17H22O10	387.13	147.04	386.121	[M+H]+	3	-	-	135751	101472	148306	120902
MWSslk234	Aristolone	Terpenoids	C15H22O	219.17	121.07	218.167	[M+H]+	2	25274-27-5	-	57564.5	64484.9	30970.5	52076.2
zjrp081051	pseudoginsenoside R1	Terpenoids	C30H50O5	491.37	455.35	490.366	[M+H]+	2	-	-	18527.3	24461.4	15689.7	24159.8
Lmzp004643	Majoroside R2	Terpenoids	C41H70O14	787.49	143.11	786.477	[M+H]+	2	-	-	28739.6	23622.9	40434.3	29830.5
Lsjp211247	Sammangaoside A	Terpenoids	C19H32O8	389.21	227.16	388.21	[M+H]+	3	-	-	66226.5	51813.1	43244.2	64988.2
Lhjp111613	Dehydroasperuloside	Terpenoids	C18H20O11	413.11	147.04	412.101	[M+H]+	3	-	-	1.03873e+06	1.16172e+06	551935	721194
Zjrp080633	ginsenoside Rh15	Terpenoids	C42H70O13	783.49	423.36	782.482	[M+H]+	1	-	-	627789	492255	470198	681907
Zjrp081006	Ginsenoside Rh8	Terpenoids	C36H60O9	637.43	421.35	636.424	[M+H]+	1	343780-69-8	-	152933	156693	227728	206950
Lmxp002139	6''-O-β-D-Glucosylharpagide*	Terpenoids	C21H34O15	527.2	167.07	526.19	[M+H]+	3	-	-	175336	75131.2	95158.4	120173
Zjrp080702	Malonylginsenoside Rb1	Terpenoids	C57H94O26	1195.61	411.11	1194.6	[M+H]+	1	-	-	1.56041e+06	675396	864661	1.00595e+06
Yajp005210	awabukinol	Terpenoids	C15H24O	221.19	81.07	220.183	[M+H]+	3	-	-	378599	347474	369163	376795
Zjrp080917	sanchirchinoside A5	Terpenoids	C47H80O18	933.54	423.36	932.534	[M+H]+	1	-	-	310623	239333	310276	145865
Wacyp04980	3,7,11-trimethyldodeca-3,7-diene-1,10,11-triol 10-O-(beta-D-Xylopyranosyl)-beta-D-glucopyranoside	Terpenoids	C26H46O12	568.33	221.19	550.299	[M+NH4]+	1	-	-	112406	116187	172848	171773
Zbrp003782	Ginsenoside Rh19	Terpenoids	C36H62O9	639.45	423.36	638.439	[M+H]+	1	-	-	109318	81290.8	117317	109166
Zjsp091340	notoginsenoside LY	Terpenoids	C41H68O12	753.48	423.36	752.471	[M+H]+	1	-	-	551273	409308	489907	513903
pmp000703	6'-O-D-Glucosylsweroside	Terpenoids	C22H32O14	538.21	197.08	520.179	[M+NH4]+	3	-	-	32312	32966	53295.3	47802.9
Lhdp120303	Bridelionoside F*	Terpenoids	C19H32O8	389.22	209.15	388.21	[M+H]+	1	-	-	828362	906270	628472	778477
Wcgp009524	Kaurane-16,17-diol	Terpenoids	C20H34O2	307.26	81.07	306.256	[M+H]+	3	16836-31-0	-	9842.38	128510	49677.3	79552.3
Cmlp002967	Gentiolactone	Terpenoids	C10H12O5	213.07	149.06	212.069	[M+H]+	3	-	-	29848.6	103480	82324.7	63341.9
Qmxp101501	13-Carboxy-blumenol C	Terpenoids	C13H20O4	241.14	137.09	240.136	[M+H]+	3	-	-	75095.8	65602.9	37644.3	59551.5
Qmqp101736	Sessilifol O	Terpenoids	C19H32O3	309.24	179.14	308.235	[M+H]+	3	-	-	6130.78	18386.2	23297.6	13821.4
Qmqp102515	Leucodin	Terpenoids	C15H18O3	247.13	187.11	246.126	[M+H]+	3	17946-87-1	C09394	14471.5	64523.5	34706.6	34540.3
Lafp004533	(6R,9R)-3-Oxo-α-ionol-β-D-malonyl-glucoside	Terpenoids	C22H32O10	457.21	209.15	456.199	[M+H]+	3	-	-	34323	54271.7	20397.2	33575.6
Cmhp005256	Macranthoside B；Pulchinenoside E1	Terpenoids	C53H86O22	1075.57	455.35	1074.56	[M+H]+	3	146100-02-9	-	37569.1	43414.1	20964.7	27436.7
MWSmce031	Micheliolide	Terpenoids	C15H20O3	249.14	203.1	248.141	[M+H]+	3	68370-47-8	C09507	47723.6	18089.2	10109.7	25389.7
Wbhp010033	8,15R-Epoxypimaran-16-ol	Terpenoids	C20H34O2	307.26	95.09	306.256	[M+H]+	3	-	-	11070.2	145222	67457.1	88455.1
Qmyp101409	Septemlobin E	Terpenoids	C18H30O4	311.22	95.08	310.214	[M+H]+	3	-	-	42509.9	42803.3	45381.2	53259.1
Zjrp080611	pseudoginsenoside Rt4	Terpenoids	C36H62O10	655.44	143.11	654.434	[M+H]+	3	-	-	13365.7	17444.3	15829.3	17734.2
Wchp010945	Virgatic acid	Terpenoids	C30H46O4	471.35	435.33	470.34	[M+H]+	2	14356-51-5	-	13040.4	8861.14	8922.46	19825.5
Lalp004159	Plantarenaloside	Terpenoids	C16H24O9	361.15	181.09	360.142	[M+H]+	3	72396-01-1	-	48946.4	64129	49026.1	61902.3
Zbrp004195	Chikusetsusaponin L9a	Terpenoids	C36H62O10	655.44	439.36	654.434	[M+H]+	3	-	-	21320.1	20167.2	15653.5	23148.5
Hmsp005537	Notoginsenoside R9	Terpenoids	C36H62O10	655.46	439.36	654.434	[M+H]+	3	-	-	21320.1	20167.2	15653.5	23148.5
Wacyp08016	2,5,8-trimethyldeca-2,4,7-triene-1,10-diol	Terpenoids	C13H22O2	228.2	95.09	210.162	[M+NH4]+	1	-	-	368132	257069	416073	368761
Lsjp211254	Lupa-1,20(29)-dien-3-one (Glochidone)	Terpenoids	C30H46O	423.36	203.18	422.355	[M+H]+	3	-	-	102710	123474	90765.7	91168.4
Yamp004713	4-[5-(3-Hydroxypropyl)-7-methoxy-3-methyl-2,3-dihydro-1-benzofuran-2-yl]-2-methoxyphenol	Terpenoids	C20H24O5	345.17	177.09	344.162	[M+H]+	3	-	-	110217	279794	168358	253355
Hmlp008487	Blumenol C	Terpenoids	C13H22O2	211.17	81.07	210.162	[M+H]+	3	36151-02-7	-	32196.9	85054.1	63349.7	72770.7
Lmlp004710	Mogroside III	Terpenoids	C48H82O19	963.55	441.37	962.545	[M+H]+	3	130567-83-8	-	73284.9	66391.3	387928	101568
Labp004808	3-Oxo-Alpha-Ionol diglucoside	Terpenoids	C25H40O12	533.26	133.1	532.252	[M+H]+	3	-	-	38220.4	76393.4	63141.7	60424.6
Zjrp083007	Chikusetsusaponin FT4	Terpenoids	C47H78O17	915.53	295.1	914.524	[M+H]+	1	-	-	169424	161018	150861	224172
Qmyp101406	solajiangxins H	Terpenoids	C18H28O4	309.21	119.09	308.199	[M+H]+	3	-	-	12947.9	44685.9	30722.3	31461.6
Llhp011707	Liangwanoside A	Terpenoids	C21H36O8	417.25	201.16	416.241	[M+H]+	3	-	-	86200	10573.7	1.37376e+07	2.52836e+06
Zbzp003763	11-methoxy viburtinal	Terpenoids	C10H8O3	177.05	134.04	176.047	[M+H]+	3	-	-	75759.1	218127	235723	137056
Lhsp101905	Actinidialactone	Terpenoids	C10H14O2	167.11	93.07	166.099	[M+H]+	3	76729-80-1	-	99809.5	82203.2	72722.7	110122
Hmmp004990	Oleanolic acid-3-O-xylosyl(1→2)glucoside-28-O-xylosyl(1→2)glucoside	Terpenoids	C52H84O21	1062.58	439.36	1044.55	[M+NH4]+	3	-	-	18314.3	17322.2	8040.54	16763.6
Wasdp05671	Santalol A	Terpenoids	C15H24O	221.19	81.07	220.183	[M+H]+	3	-	-	292956	370790	325422	314819
WaTKp20953	8-methoxy-3,4,5-trimethyl-5,6,7,8-tetrahydrobenzo[f][1]benzofuran	Terpenoids	C16H20O2	245.15	128.06	244.146	[M+H]+	3	-	-	55740.8	129522	62332.2	75033.4
Zjrp081034	majoroside F2	Terpenoids	C42H72O14	801.5	143.1	800.492	[M+H]+	1	114019-97-5	-	172186	182415	109699	194284
mws1526	Sweroside	Terpenoids	C16H22O9	359.13	197.08	358.126	[M+H]+	3	14215-86-2	C17071	79818.5	75494.6	71407.3	73455.1
Qmyp101340	11,12-O-Isopropyfidenesolajiangxin F	Terpenoids	C18H28O3	293.21	119.09	292.204	[M+H]+	3	-	-	18786.8	50346.6	49887.9	40941.5
Zjsp091302	Notoginsenoside Fc	Terpenoids	C58H98O26	1211.64	295.1	1210.63	[M+H]+	1	88122-52-5	-	72887.9	69080.9	110861	122106
Zbrp003629	Sanchirhinoside A5	Terpenoids	C47H80O18	933.54	441.37	932.534	[M+H]+	1	-	-	149855	110888	233651	141046
Zbrp004830	Ginsenoside Rd2	Terpenoids	C47H80O17	917.55	425.13	916.54	[M+H]+	1	83480-64-2	-	47750.8	55765	35764.9	42518.1
Cmlp002163	Gentioflavoside	Terpenoids	C16H22O10	375.13	213.08	374.121	[M+H]+	3	34239-17-3	-	20221.6	48206.4	32611.9	34929.7
Zjrp080646	notoginsenoside U	Terpenoids	C42H72O14	801.5	423.36	800.492	[M+H]+	1	-	-	143924	209688	248895	148738
Lacp004368	Blumenol B malonyl Glucoside	Terpenoids	C22H34O11	475.21	209.15	474.21	[M+H]+	2	-	-	25468.4	60322.1	15955.3	35268.1
Lacp005602	Blumenol C malonyl Glucoside	Terpenoids	C22H34O10	459.22	211.17	458.215	[M+H]+	3	-	-	20707.6	21590.5	18951.4	21990.1
Zjrp083002	Floralquinquenoside E	Terpenoids	C53H90O22	1079.6	309.12	1078.59	[M+H]+	1	-	-	15737.6	16883.6	12991	15782.8
Zjsp091325	gypenoside IX*	Terpenoids	C47H80O17	917.55	407.37	916.54	[M+H]+	1	-	-	72699.1	40924.1	28031.2	46547.3
Zjjp092609	Dendronobilin I	Terpenoids	C18H30O3	295.23	151.11	294.219	[M+H]+	3	-	-	140838	458266	89297	226349
Safp008570	Breyniaionoside D	Terpenoids	C19H32O8	389.22	191.14	388.21	[M+H]+	3	-	-	77028.4	65336.4	72793.3	85580.7
Lmgp009434	10α-Hydroperoxy-guaia-1,11-diene	Terpenoids	C15H24O2	237.19	121.1	236.178	[M+H]+	1	-	-	27742.3	37103.4	26427.5	25198.6
Zjsp091330	notoginsenoside SFt4	Terpenoids	C47H78O16	899.53	295.1	898.529	[M+H]+	1	-	-	142260	132578	151658	131624
Zjsp091327	notoginsenoside RW1	Terpenoids	C46H78O17	903.53	295.1	902.524	[M+H]+	2	-	-	9637.68	18112.9	19653.9	20337.2
Zjrp081029	ginsenoside Mx(gypenoside-XIII)	Terpenoids	C41H70O12	755.49	425.38	754.487	[M+H]+	1	80325-22-0	-	356917	487707	435222	335252
Lmmp003215	Icariside B2	Terpenoids	C19H30O8	387.2	207.14	386.194	[M+H]+	3	108906-51-0	-	90517.8	119229	99683.3	101548
Wcfp003211	1,1'-(6-hydroxy-2,3-dihydro-1H-indene-2,5-diyl)bis(ethan-1-one)	Terpenoids	C13H14O3	219.1	189.09	218.094	[M+H]+	3	-	-	45810.1	129588	110832	99962.4
Zmsp007698	Notoginsenoside Fd*	Terpenoids	C47H80O17	917.55	407.37	916.54	[M+H]+	1	80321-63-7	-	50413.9	34436.9	24748.1	42475.9
mws4027	Pseudoginsenoside RT5	Terpenoids	C36H62O10	655.44	457.33	654.434	[M+H]+	3	98474-78-3	-	10968.7	20150	19769.1	20237.8
Zmjp006348	2,3,12,24-Pentahydroxydammara-25-ene-20-O-glucoside	Terpenoids	C36H62O10	655.44	457.37	654.434	[M+H]+	3	-	-	10968.7	20150	19769.1	20237.8
Zjsp091315	notoginsenoside R3*	Terpenoids	C48H82O19	963.55	423.36	962.545	[M+H]+	1	-	-	15847.9	22311.9	55229.4	29921.4
Qmdp112303	Viterotulin C	Terpenoids	C24H38O6	423.27	127.04	422.267	[M+H]+	3	-	-	750.907	247278	31152.9	90391.1
Zjrp080686	majoroside F6*	Terpenoids	C48H82O19	963.553	423.361	962.545	[M+H]+	1	125310-00-1	-	3502.62	27406.2	56511.6	35536.7
Zjsp091314	Notoginsenoside N*	Terpenoids	C48H82O19	963.55	423.36	962.545	[M+H]+	1	350586-56-0	-	3502.62	27406.2	56511.6	35536.7
Lszp210002	3,19,23-Trihydroxyurs-12-en-28-oic acid (Barbinervic acid)	Terpenoids	C30H48O5	489.36	453.34	488.35	[M+H]+	1	-	-	36000.4	33777.5	31753.4	52482.4
Lmzp004417	Ginsenoside Rf1	Terpenoids	C36H62O9	639.45	441.37	638.439	[M+H]+	3	-	-	12457.3	16632.4	11002.2	22065.3
Lskp211447	2,3,23-Trihydroxyolean-12-en-28-oic acid (Bayogenin)	Terpenoids	C30H48O5	489.36	145.09	488.35	[M+H]+	3	6989-24-8	-	16993.3	15873.9	17915.8	13097
MWSprf036	Ginsenoside Rh2	Terpenoids	C36H62O8	623.45	407.37	622.444	[M+H]+	3	78214-33-2	C22128	1532.1	115205	19360.1	69931.5
MWStz339	Alisol F*	Terpenoids	C30H48O5	489.36	453.34	488.35	[M+H]+	2	155521-45-2	-	1414.48	11734.6	11568.2	13434.1
Labp003033	Glucosyl dihydroroseoside	Terpenoids	C25H42O13	551.27	209.15	550.263	[M+H]+	3	-	-	16969.2	31290.6	20566.7	24121.1
Zmcp005857	Armatoside	Terpenoids	C53H84O23	1089.55	439.36	1088.54	[M+H]+	3	-	-	6768.52	7014.31	6336.33	7423.75
Zbkp007045	Chikusetsusaponin Ia	Terpenoids	C41H70O12	755.49	425.36	754.487	[M+H]+	1	-	C17544	341459	476305	423174	439320
Zjrp080696	ginsenoside Rs1	Terpenoids	C55H92O23	1121.61	367.12	1120.6	[M+H]+	1	87733-67-3	-	19035.5	13183.6	19579.1	9067.89
MWStz502	Beta-D-glucopyranosyl oleanolate	Terpenoids	C36H58O8	636.45	439.36	618.413	[M+NH4]+	2	14162-53-9	-	4784.01	14145.1	11437.4	10256.8
Zjrp081036	Ginsenoside Rk2-acetyl	Terpenoids	C44H72O13	809.5	205.07	808.497	[M+H]+	2	-	-	17565.3	27840.6	36910.9	26484.3
Zjrp080668	Koryoginsenoside R1	Terpenoids	C45H72O16	869.48	423.36	868.482	[M+H]+	2	-	-	881140	442291	982931	849035
HX1185	Lupenone-xyloside	Terpenoids	C35H56O5	557.42	407.37	556.413	[M+H]+	3	-	-	80646.4	67031.2	59284.3	79249.4
Qmjp080408	15-Hydroxysessilifol F	Terpenoids	C21H34O4	351.25	259.2	350.246	[M+H]+	3	-	-	835.1	28930.1	35629.7	21375
Zjrp080613	Ginsenoside ST2	Terpenoids	C36H62O10	655.44	143.11	654.434	[M+H]+	3	-	-	25767.5	10794.2	1167.9	14119.4
Wdzp009188	13β,17β-epoxyalisol B*	Terpenoids	C30H48O5	489.36	453.33	488.35	[M+H]+	2	-	-	851.9	13160	5843.44	8776.85
Lssp210310	3-hydroxylup-12(13),20(29)-diene	Terpenoids	C30H48O	425.37	177.16	424.37	[M+H]+	1	-	-	3944.37	151430	22353.5	64050.9
MWSHC2042	(2E)-3-(1-Hydroxy-2,6,6-trimethyl-4-oxo-2-cyclohexen-1-yl)-2-propenoic acid	Terpenoids	C12H16O4	225.11	123.04	224.105	[M+H]+	3	26690-86-8	-	38738.5	53873.8	22746.9	35007.2
Zmjp003597	Ampelopsisionoside	Terpenoids	C19H32O8	389.21	191.15	388.21	[M+H]+	3	138665-44-8	-	682227	856220	513837	726036
Wasdp07324	8-hydroxy-4a,8-dimethyl-5,6,7,8a-tetrahydro-1H-naphthalen-2-one	Terpenoids	C12H18O2	195.14	81.07	194.131	[M+H]+	2	-	-	5528.16	97124.9	41816.1	39868.9
pmp000695	Swertiamarin	Terpenoids	C16H22O10	375.13	177.05	374.121	[M+H]+	3	17388-39-5	C09800	15131.5	34347.4	6484.94	64020.9
Zmcn007922	Tarasaponin VI	Terpenoids	C41H64O13	763.43	569.39	764.435	[M-H]-	2	59252-95-8	-	21178.9	5456.25	6428.35	12198.6
MWSHC2092	Chikusetsusaponin IVa*	Terpenoids	C42H66O14	793.44	631.39	794.445	[M-H]-	3	51415-02-2	-	28735.6	35745.1	35249	31408.8
Hmsn004349	Notoginsenoside L	Terpenoids	C53H90O22	1077.6	1077.6	1078.59	[M-H]-	3	-	-	2.68239e+06	2.90573e+06	3.25742e+06	2.63683e+06
Lmxn003152	8-Epiloganin	Terpenoids	C17H26O10	389.14	167.07	390.153	[M-H]-	2	79172-04-6	-	326536	307147	217402	234199
Cmbn004440	10-O-[(E)-Caffeoyl]-geniposidic acid	Terpenoids	C25H28O13	535.15	179.04	536.153	[M-H]-	3	-	-	164063	187059	134859	148407
Wahln04593	8-(Beta-D-Glucopyranosyloxy)-2,7-Dimethyl-2,4-Decadienedioic Acid	Terpenoids	C18H28O10	403.16	223.1	404.168	[M-H]-	2	-	-	65411	150607	62127.6	74660.6
Wahln04871	8-(Beta-D-Glucopyranosyloxy)-2,7-Dimethyldec-2-enedioic acid	Terpenoids	C18H30O10	405.18	225.11	406.183	[M-H]-	1	-	-	880171	1.19077e+06	1.05071e+06	973177
Lmpn004676	Verminoside	Terpenoids	C24H28O13	523.15	161.02	524.153	[M-H]-	3	50932-19-9	-	111788	118538	79933	90782.9
Wbkn004126	Javanicolide C	Terpenoids	C26H36O11	523.22	361.16	524.226	[M-H]-	3	-	-	1.04005e+06	4.98102e+06	4.19115e+06	3.44095e+06
Wbmn003453	6-O-Vanilloylajugol	Terpenoids	C23H30O12	497.17	437.2	498.174	[M-H]-	3	124168-04-3	-	133041	123656	94942.9	107048
Lakn004098	Dihydrophaseic acid	Terpenoids	C15H22O5	281.14	171.12	282.147	[M-H]-	3	41756-77-8	C15971	15223.1	46979.8	11386.9	22095
Hmcn001415	Majoroside	Terpenoids	C17H24O10	387.13	225.07	388.137	[M-H]-	1	134140-02-6	-	208003	289174	234619	234352
Zjrn080627	pseudoginsenoside Rt3	Terpenoids	C41H70O13	769.47	637.43	770.482	[M-H]-	1	-	-	72883.6	79347	114207	95071.6
Wafn003834	Hydroxygeranyl 6-O-xylopyranosyl-glucopyranoside	Terpenoids	C21H36O11	463.22	331.18	464.226	[M-H]-	1	-	-	421719	560077	439558	336112
Hmln013535	Cryptomeridiol	Terpenoids	C15H28O2	239.2	223.02	240.209	[M-H]-	3	4666-84-6	C17676	94047.3	82054	92732.6	115367
Wasn006585	Geranyl 3-O-xylopyranosyl-glucopyranoside	Terpenoids	C21H36O10	447.22	315.18	448.231	[M-H]-	1	-	-	2.1554e+06	2.57233e+06	2.39514e+06	2.51428e+06
pmf0348	2,6-Dimethyl-7-octene-2,3,6-triol	Terpenoids	C10H20O3	187.13	97.06	188.141	[M-H]-	3	73815-21-1	-	37113.1	85387.2	84606.1	59079.4
Waptn04422	Hydroxygeraniol apiosylglucoside	Terpenoids	C21H36O11	523.24	331.18	464.226	[M+CH3COO]-	1	-	-	277285	297371	228523	279926
MWStz373	Gardoside	Terpenoids	C16H22O10	373.11	193.05	374.121	[M-H]-	2	54835-76-6	C16963	2.26366e+06	5.22825e+06	3.17321e+06	3.77046e+06
Sasn003030	ASPERULOSIDIC ACID METHYL ESTER	Terpenoids	C19H26O12	445.13	223.06	446.142	[M-H]-	2	14260-99-2	-	854570	1.00314e+06	594760	798373
Saln003581	6'-O-β-D-Glucopyranosyl Swertiamarin	Terpenoids	C22H32O15	535.17	355.1	536.174	[M-H]-	3	-	-	57321.3	196354	154005	139290
mws1592	Ginsenoside Ro*	Terpenoids	C48H76O19	955.49	793.44	956.498	[M-H]-	1	34367-04-9	C17543	1.4448e+06	1.60981e+06	1.69302e+06	1.42158e+06
Hmpn004989	5-Hydroxylbisabolon-9-one	Terpenoids	C15H22O3	249.15	205.16	250.157	[M-H]-	3	-	-	48792.4	51614.7	45257.2	23432.7
mws4038	Notoginsenoside R2	Terpenoids	C41H70O13	769.47	475.38	770.482	[M-H]-	3	80418-25-3	-	157967	166907	195557	183961
mws1605	Ginsenoside Rb1	Terpenoids	C54H92O23	1107.6	945.55	1108.6	[M-H]-	3	41753-43-9	C20713	165242	135183	185216	138760
Wasn006047	Glucosyl 10,11-dihydroxy-2,6-farneSadienoate	Terpenoids	C21H36O9	431.23	251.17	432.236	[M-H]-	3	-	-	182673	207987	182963	165722
mws4023	Ginsenoside Rg2	Terpenoids	C42H72O13	783.49	475.38	784.497	[M-H]-	3	52286-74-5	-	213729	152746	160907	162883
Zmcn006748	Aralia saponin ⅩⅣ*	Terpenoids	C54H88O23	1103.57	1043.55	1104.57	[M-H]-	3	-	-	19223.7	16944.1	18092.1	19443
mws1665	Ginsenoside Rf	Terpenoids	C42H72O14	799.48	637.42	800.492	[M-H]-	3	52286-58-5	C08945	903594	993095	983771	868509
Xmcn005741	patrinioside*	Terpenoids	C21H36O10	447.23	315.19	448.231	[M-H]-	1	-	-	2.48472e+06	2.73892e+06	2.16784e+06	2.74763e+06
Xmmn006031	Borneol 7-O-[β-D-apiofuranosyl-(1→6)]-β-D-glucopyranoside*	Terpenoids	C21H36O10	447.22	315.18	448.231	[M-H]-	1	88700-35-0	-	2.48472e+06	2.73892e+06	2.16784e+06	2.74763e+06
Lmmn009932	3-Hydroxy-24-methylene-9,19-cyclolanostan-26-oic acid (Ambolic acid)	Terpenoids	C31H50O3	469.37	469.37	470.376	[M-H]-	3	13878-93-8	-	12977.3	19605.8	103516	20560.9
HJN033	VinaGinsenoside R1*	Terpenoids	C44H74O15	841.5	781.48	842.503	[M-H]-	1	784213-14-5	-	3.43044e+06	3.39625e+06	3.53616e+06	3.6266e+06
Hmsn003015	Notoginsenoside M	Terpenoids	C48H82O19	961.56	799.51	962.545	[M-H]-	3	394246-74-3	-	35977.1	33310	31803.4	45296.6
Lmxn007617	3-O-Rhamnosyl(1→2)glucosyl-2,3-dihydroxy-23-oxoolean-l2-en-28-oic acid-28-O-glucosyl ester*	Terpenoids	C48H76O19	955.49	793.44	956.498	[M-H]-	1	-	-	48579.3	54865.5	54756	52780.3
Zjrn080658	6'-O-Acetyl-ginsenoside Rg2	Terpenoids	C44H74O14	825.5	765.48	826.508	[M-H]-	2	-	-	109627	127950	149644	123517
HJN034	Notoginsenoside ST-3	Terpenoids	C43H74O15	829.5	769.48	830.503	[M-H]-	2	-	-	1.54245e+06	1.64441e+06	1.57158e+06	1.59564e+06
Lmzn004691	Saponin V*	Terpenoids	C48H76O19	955.49	793.44	956.498	[M-H]-	1	-	-	47329.1	52415.6	57657.2	49554.5
Zmcn006960	Aralia saponin ⅩⅥ*	Terpenoids	C54H88O23	1103.57	1043.55	1104.57	[M-H]-	3	-	-	15566.2	17563.7	16949	17026.3
Saln003605	3'-O-Feruloyl Swertiamarin	Terpenoids	C26H30O13	549.16	489.16	550.169	[M-H]-	3	-	-	1.10348e+06	1.13309e+06	1.0067e+06	1.03135e+06
mws4035	Ginsenoside F2*	Terpenoids	C42H72O13	783.49	621.44	784.497	[M-H]-	2	62025-49-4	C20779	13602.3	15277.5	13007.9	14493
Zbkn009463	Gypenoside LXXV*	Terpenoids	C42H72O13	783.49	621.44	784.497	[M-H]-	2	-	C20777	13384.9	15656	12888.3	15575.7
Zbqn008291	3,13,15-Trihydroxyoleanane-12-one	Terpenoids	C30H50O4	473.36	473.36	474.371	[M-H]-	3	-	-	14454.8	9747.28	8688.62	12123.5
Zjrn080661	6'-O-acetyl-Ginsenoside Rg1*	Terpenoids	C44H74O15	841.5	781.48	842.503	[M-H]-	1	-	-	3.31548e+06	3.5475e+06	3.32559e+06	3.09098e+06
Lmzn005163	Pseudoginsenoside Rc1	Terpenoids	C50H84O19	987.55	945.54	988.561	[M-H]-	3	-	-	379198	323328	388786	323527
Hmqn002491	Jasminoside N	Terpenoids	C22H38O11	477.23	221.06	478.241	[M-H]-	3	1231710-13-6	-	51997	62004.5	56393.3	48374.8
mws1721	Notoginsenoside R1	Terpenoids	C47H80O18	931.53	799.49	932.534	[M-H]-	1	80418-24-2	C08961	424517	491773	574564	488046
Zjrn080681	5,6-didehydroginsenoside Rd	Terpenoids	C48H80O18	943.53	883.51	944.534	[M-H]-	1	-	-	464409	432118	354007	351833
Cmmn013275	Isopimaric acid*	Terpenoids	C20H30O2	301.22	301.22	302.225	[M-H]-	3	5835-26-7	C09118	9113.4	8589.98	63089.9	13135.5
Hmcn000773	6'-O-Glucosylaucubin	Terpenoids	C21H32O14	507.17	179.05	508.179	[M-H]-	3	-	-	150516	126300	234581	119087
HJN032	Sanchirhinoside A4*	Terpenoids	C42H72O14	799.49	637.43	800.492	[M-H]-	1	-	-	2.00252e+06	2.06022e+06	2.17307e+06	1.71903e+06
mws1553	Ginsenoside Rg1*	Terpenoids	C42H72O14	799.48	637.43	800.492	[M-H]-	1	22427-39-0	C08946	2.00252e+06	2.06022e+06	2.17307e+06	1.71903e+06
Lmzn004494	Quinquenoside R1	Terpenoids	C56H94O24	1149.61	1107.59	1150.61	[M-H]-	3	85013-02-1	-	48580.3	39258	39124.1	52048.8
mws1666	Ginsenoside Re	Terpenoids	C48H82O18	945.54	783.49	946.55	[M-H]-	3	52286-59-6	C08944	111800	140986	103350	89066.4
Cmrn002988	Kankanoside A	Terpenoids	C16H26O8	345.16	101.02	346.163	[M-H]-	3	-	-	42808	55369	30061.1	49851.3
Lmxn004121	Scrophuloside A1	Terpenoids	C26H32O12	535.18	373.13	536.189	[M-H]-	3	240819-14-1	-	73432.6	140958	114988	122093
Wasyqn3271	Bridelionoside B	Terpenoids	C19H34O9	465.23	243.16	406.22	[M+CH3COO]-	3	-	-	31133.8	36257	31197.5	32376.4
HJN029	Sanchirhinoside A6	Terpenoids	C53H90O23	1093.58	1093.58	1094.59	[M-H]-	2	-	-	203990	189457	213671	213539
Wasn003817	Glucosyl 5,8-dihydroxy-2,6-dimethylocta-2,6-dienoic acid	Terpenoids	C16H26O9	361.15	199.1	362.158	[M-H]-	3	-	-	131563	116424	132556	134553
Zjrn080662	Yesanchinoside D	Terpenoids	C44H74O15	841.5	781.47	842.503	[M-H]-	1	-	-	95012	78617.9	101145	86057.7
Wahln11065	Irone	Terpenoids	C14H22O	205.16	189.13	206.167	[M-H]-	3	-	-	310671	294765	277058	164506
Wmqn000820	Dehydrololiolide	Terpenoids	C11H14O3	193.09	163.04	194.094	[M-H]-	1	19355-58-9	-	68053.8	129623	52061.3	96950.4
MWSslk208	Kaurenoic Acid*	Terpenoids	C20H30O2	301.22	301.22	302.225	[M-H]-	3	6730-83-2	C11874	8187.56	8921.93	70142.6	12437.2
Lmbn014696	Pimaric acid*	Terpenoids	C20H30O2	301.22	301.22	302.225	[M-H]-	3	127-27-5	C09159	8873.75	8027.74	71802.8	12782.3
Ymjm000113	Kanokoside B	Terpenoids	C21H34O12	477.2	181.09	478.205	[M-H]-	3	-	C17429	303099	272789	176357	249553
Lmtn004049	Abscisic acid	Terpenoids	C15H20O4	263.13	204.12	264.136	[M-H]-	3	21293-29-8	C06082	2667.93	13053.1	7608.19	5964.57
Cmmn013378	Levopimaric acid*	Terpenoids	C20H30O2	301.22	301.22	302.225	[M-H]-	3	79-54-9	-	7666.01	8035.4	67611.6	12438.2
mws4020	Ginsenoside Rb2	Terpenoids	C53H90O22	1077.59	945.54	1078.59	[M-H]-	3	11021-13-9	-	114079	102854	118605	136577
Lmxn002712	6''-O-Acetylharpagide	Terpenoids	C17H26O11	405.14	183.06	406.147	[M-H]-	2	-	-	20581.9	17789.7	10746.2	13739.3
Sacn003282	10-hydroxymajoroside	Terpenoids	C17H24O11	403.12	241.07	404.132	[M-H]-	3	259753-12-3	-	15545.4	23260.9	18911.6	16012.3
Wasn002508	Glucosyl 7-methyl-3-methyleneoctane-1,2,6,7-tetraol	Terpenoids	C16H30O9	365.18	203.13	366.189	[M-H]-	3	-	-	21327.4	32627.2	28219.3	30959.8
pmn001738	Oleoside 11-methyl ester	Terpenoids	C17H24O11	403.12	223.06	404.132	[M-H]-	3	60539-23-3	-	47371.2	47207.2	42614	61305.7
pmn001427	16,23:16,30-Diepoxydammar-24-ene-3,20-diol (Jujubogenin)	Terpenoids	C30H48O4	471.35	471.34	472.355	[M-H]-	3	54815-36-0	-	16961.9	12766.8	9209.76	13188.6
mws4022	Ginsenoside Rg3	Terpenoids	C42H72O13	783.49	459.38	784.497	[M-H]-	3	14197-60-5	C20778	5911.92	5308.97	7316.36	6498.79
Hmsn003097	Notoginsenoside E	Terpenoids	C48H82O20	977.55	177.04	978.54	[M-H]-	3	193976-50-0	-	13587.9	12779.2	11572.3	13313.2
Zjrn080654	sanchirhinoside A2	Terpenoids	C43H72O14	811.49	751.47	812.492	[M-H]-	1	-	-	4518.66	6612.61	17581.2	9145.16
pmn001505	Oleanolic acid-3-O-xylosyl(1→3)glucuronide	Terpenoids	C41H64O13	763.43	763.4	764.435	[M-H]-	3	-	-	482458	111956	151071	279601
Wbkn011324	Bruceajavanone B	Terpenoids	C39H54O9	665.38	605.36	666.377	[M-H]-	3	-	-	1928.4	215589	13956.5	102516
mws4036	Ginsenoside Rh1	Terpenoids	C36H62O9	637.43	475.31	638.439	[M-H]-	3	63223-86-9	C22129	11841.5	8790.44	10175	11550.8
Hmjn003948	2,3,6-Trihydroxyurs-12-en-28-oic acid (Madasiatic acid)*	Terpenoids	C30H48O5	487.35	487.35	488.35	[M-H]-	3	26532-66-1	-	13482.3	7815.45	3155.95	11317.9
Smpn009230	2,3,23-Trihydroxyolean-12-en-28-oic acid*	Terpenoids	C30H48O5	487.34	487.34	488.35	[M-H]-	3	-	-	13482.3	7815.45	3155.95	11317.9
Cmqn002489	6'-O-α-D-Xylopyranosylloganic acid;Qinjiaoside C	Terpenoids	C21H32O14	507.17	213.08	508.179	[M-H]-	2	1471206-87-7	-	10340.5	21086.4	11484	15645.9
Lmzn004931	Zingibroside R1*	Terpenoids	C42H66O14	793.44	631.37	794.445	[M-H]-	3	80930-74-1	-	21754.6	26596.8	28324.5	26621.8
Hmbn004734	3,23-Dihydroxy-30-noroleana-12,20(29)-dien-28-oic acid (30-Norhederagenin)	Terpenoids	C29H44O4	455.32	455.32	456.324	[M-H]-	3	117654-06-5	-	1225.23	8653.19	3908.3	10450.2
MWSslk186	8-O-Acetylharpagide	Terpenoids	C17H26O11	405.14	165.06	406.147	[M-H]-	3	6926-14-3	-	6035.23	15423.3	13782.3	16617.5
Lmdn001560	6-DeoxyCatalpol	Terpenoids	C15H22O9	345.12	165.06	346.126	[M-H]-	2	99499-99-7	-	29853.4	31152.3	74716.7	53484
Wahln04592	3,7-Dimethyl-5-Oxo-2,6-Octadien-1-Yl]Beta-D-Glucopyranoside	Terpenoids	C16H26O7	389.18	161.05	330.168	[M+CH3COO]-	2	-	-	8244.87	16455.6	1289.12	11084
mws4026	Ginsenoside F1	Terpenoids	C36H62O9	637.43	475.38	638.439	[M-H]-	3	53963-43-2	C20780	535.406	3810.34	5057.71	4197.52

## Sheet: Table S2
Supplementary Table S2 Qualitative analysis of some important metabolites
Index	Compounds	Class I	Class II	Formula	Ion mode	Q1 (Da)	Q3 (Da)	RT (min)	Molecular weight (Da)	Ionization model	Level	CAS	cpd_ID	Ion fragmentation
HJAP107	Ginsenoside Rh4	Terpenoids	Triterpene Saponin	C36H60O8	Positive	621.437	423.363	5.9	620.429	[M+H]+	1	174721-08-5	-	621.437	423.363	405.353	187.147	221.191	441.373	203.179	217.196	215.179	205.161
Zjrp080647	Ginsenoside Rg7	Terpenoids	Triterpene Saponin	C42H72O14	Positive	801.5	423.364	4.5	800.492	[M+H]+	2	-	-	801.5	423.364	441.375	405.351	621.438	203.178	603.424	217.194	147.115	207.175
Zjsp091307	ginsenoside Rc	Terpenoids	Triterpene Saponin	C53H90O22	Positive	1079.6	325.111	6.2	1078.59	[M+H]+	1	11021-14-0	-	1079.6	325.112	425.379	407.364	295.102	457.148	767.501	487.159	1055.55	605.455
Zjrp080632	ginsenoside Rh14	Terpenoids	Triterpene Saponin	C42H70O13	Positive	783.487	423.362	4.25	782.482	[M+H]+	3	-	-	783.487	423.362	441.369	405.353	325.111	203.177	163.058	783.484	603.424	145.049
Zbrp004881	Ginsenoside Rk1	Terpenoids	Triterpene Saponin	C42H70O12	Positive	767.492	423.36	5.7	766.487	[M+H]+	1	494753-69-4	-	767.492	423.364	441.372	405.35	407.37	425.379	767.486	203.185	441.386	405.375
Zjrp081011	Ginsenoside F4	Terpenoids	Triterpene Saponin	C42H70O12	Positive	767.492	423.359	5.7	766.487	[M+H]+	1	181225-33-2	-	767.492	423.361	441.372	405.357	767.464	207.176	441.394	203.177	459.377	459.399
Zjrp080631	ginsenoside F3	Terpenoids	Triterpene Saponin	C41H70O13	Positive	771.489	423.363	5.6	770.482	[M+H]+	1	62025-50-7	-	771.489	423.363	405.348	423.349	441.372	217.195	753.485	207.176	203.18	735.466
P6491a1	Pseudoginsenoside F11	Terpenoids	Triterpene Saponin	C42H72O14	Positive	801.501	143.106	5.4	800.492	[M+H]+	3	69884-00-0	-	801.501	143.106	439.357	457.368	421.346	309.118	125.095	207.174	-	-
Zjrp081039	ginsenoside Re5	Terpenoids	Triterpene Saponin	C42H72O15	Positive	817.492	143.107	5.2	816.487	[M+H]+	1	-	-	817.492	143.107	457.365	439.356	817.486	421.342	799.47	325.109	817.462	125.096
Zjrp081013	Ginsenoside Rg6	Terpenoids	Triterpene Saponin	C42H70O12	Positive	767.493	423.361	4.4	766.487	[M+H]+	1	147419-93-0	-	767.493	767.492	423.361	441.376	309.117	405.348	587.44	569.423	551.405	621.444
Lmzp005427	Ginsenoside Rd	Terpenoids	Triterpene Saponin	C48H82O18	Positive	947.557	325.113	6.1	946.55	[M+H]+	1	52705-93-8	C20725	947.557	325.113	407.367	425.376	163.059	587.432	605.441	145.048	767.492	289.09
Zjrp080692	malonyl ginsenoside Re	Terpenoids	Triterpene Saponin	C51H84O21	Positive	1033.55	423.363	4.7	1032.55	[M+H]+	1	-	-	1033.55	423.361	441.371	395.119	587.429	309.12	359.095	405.351	377.101	749.479
Zjrp080633	ginsenoside Rh15	Terpenoids	Triterpene Saponin	C42H70O13	Positive	783.489	423.362	5.4	782.482	[M+H]+	1	-	-	783.489	423.363	441.374	405.348	783.486	405.362	163.06	203.179	207.174	217.189
Zjrp081006	Ginsenoside Rh8	Terpenoids	Triterpene Saponin	C36H60O9	Positive	637.43	421.348	4.3	636.424	[M+H]+	1	343780-69-8	-	637.43	421.348	439.356	619.431	125.097	207.175	619.249	637.293	439.382	187.148
Zjrp080702	Malonylginsenoside Rb1	Terpenoids	Triterpene Saponin	C57H94O26	Positive	1195.61	411.113	5.5	1194.6	[M+H]+	1	-	-	1195.61	411.113	835.487	853.496	425.38	407.368	573.161	393.104	249.059	735.215
Zbrp003782	Ginsenoside Rh19	Terpenoids	Triterpene Saponin	C36H62O9	Positive	639.448	423.36	4.4	638.439	[M+H]+	1	-	-	639.448	423.363	621.435	441.375	127.111	405.351	217.195	109.101	603.427	367.3
Zbrp004830	Ginsenoside Rd2	Terpenoids	Triterpene Saponin	C47H80O17	Positive	917.548	425.131	5.7	916.54	[M+H]+	1	83480-64-2	-	917.548	425.379	407.363	295.099	407.374	259.084	407.357	407.368	295.104	295.109
Zjrp081029	ginsenoside Mx	Terpenoids	Triterpene Saponin	C41H70O12	Positive	755.493	425.375	5.8	754.487	[M+H]+	1	80325-22-0	-	755.493	425.376	295.099	259.08	443.386	407.366	163.058	147.115	575.425	207.173
Lmzp004417	Ginsenoside Rf1	Terpenoids	Triterpene Saponin	C36H62O9	Positive	639.446	441.372	5	638.439	[M+H]+	3	-	-	639.446	441.372	423.364	143.105	621.435	639.332	191.179	441.389	603.428	125.094
MWSprf036	Ginsenoside Rh2	Terpenoids	Triterpene Saponin	C36H62O8	Positive	623.452	407.369	8.9	622.444	[M+H]+	3	78214-33-2	C22128	623.452	407.368	587.435	605.444	425.382	191.179	217.196	203.18	189.164	123.117
Zjrp080696	ginsenoside Rs1	Terpenoids	Triterpene Saponin	C55H92O23	Positive	1121.61	367.123	6	1120.6	[M+H]+	1	87733-67-3	-	1121.61	367.123	407.365	425.374	205.071	791.503	809.506	425.392	791.481	529.182
Zjrp080691	malonyl ginsenoside Rd	Terpenoids	Triterpene Saponin	C51H84O21	Positive	1033.56	411.113	6.2	1032.55	[M+H]+	1	-	-	1033.56	407.37	425.378	411.113	249.059	407.354	587.426	835.501	835.475	443.389
Zjrp081036	Ginsenoside Rk2-acetyl	Terpenoids	Triterpene Saponin	C44H72O13	Positive	809.502	205.067	6.5	808.497	[M+H]+	2	-	-	809.502	205.069	809.491	443.392	425.377	407.366	605.437	809.38	187.06	367.127
Zjrp080613	Ginsenoside ST2	Terpenoids	Triterpene Saponin	C36H62O10	Positive	655.441	143.105	3.7	654.434	[M+H]+	3	-	-	655.441	637.427	143.106	421.339	457.363	655.315	439.374	439.345	125.092	655.369
mws1592	Ginsenoside Ro	Terpenoids	Triterpene Saponin	C48H76O19	Negative	955.491	793.442	5.5	956.498	[M-H]-	1	34367-04-9	C17543	955.504	955.482	793.445	952.51	952.571	952.548	952.462	731.445	952.421	523.378
mws1605	Ginsenoside Rb1	Terpenoids	Triterpene Saponin	C54H92O23	Negative	1107.6	945.547	5.8	1108.6	[M-H]-	3	41753-43-9	C20713	1107.6	945.547	-	-	-	-	-	-	-	-
mws4023	Ginsenoside Rg2	Terpenoids	Triterpene Saponin	C42H72O13	Negative	783.49	475.376	5.7	784.497	[M-H]-	3	52286-74-5	-	783.495	637.435	475.383	637.458	161.046	619.423	163.063	619.442	101.025	781.039
mws4035	Ginsenoside F2	Terpenoids	Triterpene Saponin	C42H72O13	Negative	783.49	621.443	7.1	784.497	[M-H]-	2	62025-49-4	C20779	783.492	621.432	621.452	161.044	781.056	71.0143	621.478	113.022	459.377	781.101
mws1665	Ginsenoside Rf	Terpenoids	Triterpene Saponin	C42H72O14	Negative	799.485	637.432	5.3	800.492	[M-H]-	3	52286-58-5	C08945	799.487	637.433	475.378	161.045	796.989	101.025	179.056	119.034	113.024	89.0239
Zjrn080661	6'-O-acetyl-Ginsenoside Rg1	Terpenoids	Triterpene Saponin	C44H74O15	Negative	841.501	781.48	4.7	842.503	[M-H]-	1	-	-	841.501	841.5	781.48	841.48	781.457	799.489	619.422	637.422	799.477	799.503
Zjrn080681	5,6-didehydroginsenoside Rd	Terpenoids	Triterpene Saponin	C48H80O18	Negative	943.528	883.508	4.8	944.534	[M-H]-	1	-	-	943.528	883.508	943.527	823.477	841.515	823.517	943.511	883.545	943.454	883.471
mws1553	Ginsenoside Rg1	Terpenoids	Triterpene Saponin	C42H72O14	Negative	799.485	637.426	4.4	800.492	[M-H]-	1	22427-39-0	C08946	799.511	799.492	799.507	637.434	637.451	179.055	161.044	637.466	89.0232	475.372
Zbrp003571	Ginsenoside La	Terpenoids	Triterpene Saponin	C42H70O13	Positive	783.488	423.364	4.2	782.482	[M+H]+	3	123617-34-5	-	783.488	423.362	441.372	405.351	423.374	325.116	163.059	203.18	145.051	783.309
mws1666	Ginsenoside Re	Terpenoids	Triterpene Saponin	C48H82O18	Negative	945.543	783.489	4.4	946.55	[M-H]-	3	52286-59-6	C08944	945.548	799.488	637.436	783.495	799.507	783.474	942.604	765.48	475.38	781.49
mws4020	Ginsenoside Rb2	Terpenoids	Triterpene Saponin	C53H90O22	Negative	1077.59	945.542	6.1	1078.59	[M-H]-	3	11021-13-9	-	1077.59	945.542	-	-	-	-	-	-	-	-
mws4022	Ginsenoside Rg3	Terpenoids	Triterpene Saponin	C42H72O13	Negative	783.49	459.383	7.5	784.497	[M-H]-	3	14197-60-5	C20778	783.49	459.383	-	-	-	-	-	-	-	-
mws4036	Ginsenoside Rh1	Terpenoids	Triterpene Saponin	C36H62O9	Negative	637.432	475.385	5.8	638.439	[M-H]-	3	63223-86-9	C22129	637.435	161.047	475.385	179.057	89.0247	101.025	119.036	113.025	71.0126	59.0133
mws4026	Ginsenoside F1	Terpenoids	Triterpene Saponin	C36H62O9	Negative	637.432	475.378	6.1	638.439	[M-H]-	3	53963-43-2	C20780	637.434	637.432	475.381	161.046	475.394	113.023	71.0142	119.034	101.026	89.025
Qmyp101336	JiangxiBaiyingsu I	Terpenoids	Sesquiterpenoids	C18H28O3	Positive	293.21	149.095	8.7	292.204	[M+H]+	3	-	-	293.21	149.095	79.0545	107.086	275.199	55.0544	119.086	93.0697	105.069	91.0533
Wbmp003788	3,4-Dihydroxy-7,8-dihydro-β-ionone-4-O-β-D-glucoside	Terpenoids	Sesquiterpenoids	C19H32O8	Positive	389.216	209.153	3.3	388.21	[M+H]+	1	-	-	389.216	209.153	149.095	125.095	191.142	153.089	151.111	163.147	121.1	173.133
Lhsp101904	polygodial	Terpenoids	Sesquiterpenoids	C15H22O2	Positive	235.169	179.105	8.99	234.162	[M+H]+	1	6754-20-7	C09712	235.169	235.168	179.105	57.0689	123.043	219.137	163.074	174.084	156.074	218.107
MWSHC2083	1,6-Dihydroxy-4(14)-eudesmene	Terpenoids	Sesquiterpenoids	C15H26O2	Positive	239.201	105.069	6.2	238.193	[M+H]+	3	70389-88-7	-	239.201	119.085	147.116	105.07	95.0854	107.085	203.179	121.1	109.101	133.1
Hmlp013407	β-Eudesmol	Terpenoids	Sesquiterpenoids	C15H26O	Positive	223.206	111.08	10.5	222.198	[M+H]+	3	473-15-4	C09664	223.206	111.081	123.117	135.114	149.132	95.0859	121.1	165.128	97.0683	87.0449
Wacyp05420	3,7,11-trimethyldodeca-3,7-diene-1,10,11-triol 1-O-(beta-D-Xylopyranosyl)-beta-D-glucopyranoside	Terpenoids	Sesquiterpenoids	C26H46O12	Positive	568.332	221.191	4.5	550.299	[M+NH4]+	2	-	-	568.332	221.191	203.181	143.108	135.118	133.05	239.203	127.113	119.085	115.04
Wbmp005366	Humulene epoxide II	Terpenoids	Sesquiterpenoids	C15H24O	Positive	221.19	135.117	4.5	220.183	[M+H]+	1	19888-34-7	-	221.19	81.0688	135.117	119.085	107.085	93.0703	79.0555	105.071	91.0541	133.102
Qatp009254	Cyclocolorenone	Terpenoids	Sesquiterpenoids	C15H22O	Positive	219.174	119.085	8	218.167	[M+H]+	3	489-45-2	-	219.174	119.084	145.1	105.07	175.148	131.085	133.1	201.163	159.116	121.101
Qmyp101308	Anhydro-β-rotunol	Terpenoids	Sesquiterpenoids	C15H24O	Positive	221.189	95.0836	5	220.183	[M+H]+	3	-	-	221.189	119.085	95.0827	121.101	107.088	109.103	147.116	133.102	81.0707	161.13
Qmyp101414	Septemlobin D	Terpenoids	Sesquiterpenoids	C18H32O4	Positive	313.237	109.102	6.3	312.23	[M+H]+	3	-	-	313.237	109.102	277.224	313.155	81.0718	107.086	295.228	69.0696	91.0522	137.097
Latp009929	6α,10α-Dihydroxy-1-oxoeremophila-7(11),8(9)-dien-12,8-olide	Terpenoids	Sesquiterpenoids	C15H18O5	Positive	279.122	149.023	9.6	278.115	[M+H]+	3	-	-	279.122	149.023	57.0695	121.027	201.047	279.09	148.571	93.0332	65.0367	279.109
MWSmce096	Nootkatone	Terpenoids	Sesquiterpenoids	C15H22O	Positive	219.17	81.0684	8.75	218.167	[M+H]+	3	4674-50-4	C17914	219.17	81.0685	163.108	111.078	93.068	149.093	145.098	79.0528	107.083	135.078
Zjxp110304	3-Hydroxy-3,7,11-trimethyldodeca-1,6E,10-trien-9-yl isobutyrate	Terpenoids	Sesquiterpenoids	C18H30O3	Positive	295.226	151.111	9.3	294.219	[M+H]+	3	-	-	295.226	179.142	71.0844	151.111	93.068	277.216	99.0794	135.114	161.132	81.0696
FQtp008495	13-Hydroxygermacrone	Terpenoids	Sesquiterpenoids	C15H22O2	Positive	235.169	179.107	8.9	234.162	[M+H]+	1	-	C17491	235.17	179.107	57.071	123.045	107.051	163.074	219.136	95.0514	234.451	119.088
MWSslk234	Aristolone	Terpenoids	Sesquiterpenoids	C15H22O	Positive	219.175	121.074	8.4	218.167	[M+H]+	2	25274-27-5	-	219.175	121.071	159.12	163.113	121.081	177.131	107.05	131.085	144.093	149.096
Wacyp04980	3,7,11-trimethyldodeca-3,7-diene-1,10,11-triol 10-O-(beta-D-Xylopyranosyl)-beta-D-glucopyranoside	Terpenoids	Sesquiterpenoids	C26H46O12	Positive	568.333	221.191	4.2	550.299	[M+NH4]+	1	-	-	568.333	221.191	203.179	295.099	135.118	143.107	119.084	133.1	115.039	163.06
Qmqp101736	Sessilifol O	Terpenoids	Sesquiterpenoids	C19H32O3	Positive	309.242	179.142	10.6	308.235	[M+H]+	3	-	-	309.242	179.143	277.217	151.11	135.114	93.0683	81.0705	121.104	71.0846	95.0839
Qmqp102515	Leucodin	Terpenoids	Sesquiterpenoids	C15H18O3	Positive	247.132	187.112	5	246.126	[M+H]+	3	17946-87-1	C09394	247.132	187.113	201.127	173.097	186.101	229.124	173.132	145.1	159.118	131.086
Lafp004533	(6R,9R)-3-Oxo-α-ionol-β-D-malonyl-glucoside	Terpenoids	Sesquiterpenoids	C22H32O10	Positive	457.209	209.154	4.3	456.199	[M+H]+	3	-	-	457.209	191.143	209.154	151.111	163.148	173.133	149.132	133.1	121.1	107.085
MWSmce031	Micheliolide	Terpenoids	Sesquiterpenoids	C15H20O3	Positive	249.143	203.104	6.7	248.141	[M+H]+	3	68370-47-8	C09507	249.143	203.103	143.082	157.098	133.098	185.126	171.113	161.093	159.077	131.082
Qmyp101409	Septemlobin E	Terpenoids	Sesquiterpenoids	C18H30O4	Positive	311.221	95.0847	8.4	310.214	[M+H]+	3	-	-	311.219	293.209	95.0846	265.216	141.091	81.0679	67.0548	165.127	293.153	275.202
Labp004808	3-Oxo-Alpha-Ionol diglucoside	Terpenoids	Sesquiterpenoids	C25H40O12	Positive	533.258	133.101	4	532.252	[M+H]+	3	-	-	533.258	191.143	133.101	137.095	209.153	209.164	173.131	149.131	135.08	107.084
Qmyp101406	solajiangxins H	Terpenoids	Sesquiterpenoids	C18H28O4	Positive	309.205	119.085	6.6	308.199	[M+H]+	3	-	-	309.205	273.186	119.085	291.193	147.081	131.086	145.102	81.0703	117.068	125.096
Wasdp05671	Santalol A	Terpenoids	Sesquiterpenoids	C15H24O	Positive	221.189	81.0696	4.5	220.183	[M+H]+	3	-	-	221.189	135.116	81.0697	203.179	119.086	107.086	221.189	93.0705	105.069	95.0847
WaTKp20953	8-methoxy-3,4,5-trimethyl-5,6,7,8-tetrahydrobenzo[f][1]benzofuran	Terpenoids	Sesquiterpenoids	C16H20O2	Positive	245.153	128.061	8.9	244.146	[M+H]+	3	-	-	245.153	128.061	129.069	143.085	142.077	115.055	157.1	141.07	91.0542	155.085
Qmyp101340	11,12-O-Isopropyfidenesolajiangxin F	Terpenoids	Sesquiterpenoids	C18H28O3	Positive	293.21	119.086	7	292.204	[M+H]+	3	-	-	293.21	119.086	107.086	121.101	105.07	133.101	161.132	147.116	149.096	145.102
Lacp004368	Blumenol B malonyl Glucoside	Terpenoids	Sesquiterpenoids	C22H34O11	Positive	475.215	209.153	3.6	474.21	[M+H]+	2	-	-	475.215	209.153	227.161	191.142	149.096	125.096	173.132	127.037	163.143	227.183
Lacp005602	Blumenol C malonyl Glucoside	Terpenoids	Sesquiterpenoids	C22H34O10	Positive	459.221	211.169	4.6	458.215	[M+H]+	3	-	-	459.221	211.169	193.158	135.116	175.147	109.1	119.085	133.1	137.095	151.147
Zjjp092609	Dendronobilin I	Terpenoids	Sesquiterpenoids	C18H30O3	Positive	295.226	151.11	7.6	294.219	[M+H]+	3	-	-	295.226	277.214	295.226	151.11	69.069	137.091	107.082	67.0522	163.114	145.096
Lmgp009434	10α-Hydroperoxy-guaia-1,11-diene	Terpenoids	Sesquiterpenoids	C15H24O2	Positive	237.185	121.101	7.8	236.178	[M+H]+	1	-	-	237.185	121.101	119.086	161.132	159.117	93.07	105.069	201.164	145.101	133.101
Lmmp003215	Icariside B2	Terpenoids	Sesquiterpenoids	C19H30O8	Positive	387.201	207.138	3	386.194	[M+H]+	3	108906-51-0	-	387.202	207.138	149.096	123.08	95.0853	189.127	135.117	161.132	165.127	119.085
Wcfp003211	1,1'-(6-hydroxy-2,3-dihydro-1H-indene-2,5-diyl)bis(ethan-1-one)	Terpenoids	Sesquiterpenoids	C13H14O3	Positive	219.101	189.091	4	218.094	[M+H]+	3	-	-	219.101	189.091	174.067	201.092	129.07	131.084	157.065	159.081	158.072	186.067
Labp003033	Glucosyl dihydroroseoside	Terpenoids	Sesquiterpenoids	C25H42O13	Positive	551.271	209.154	2.8	550.263	[M+H]+	3	-	-	551.271	209.155	227.165	191.147	173.134	153.094	551.211	227.186	133.1	147.115
Qmjp080408	15-Hydroxysessilifol F	Terpenoids	Sesquiterpenoids	C21H34O4	Positive	351.253	259.204	7.7	350.246	[M+H]+	3	-	-	351.253	259.203	147.117	133.1	119.087	121.1	161.131	185.134	105.068	107.085
MWSHC2042	(2E)-3-(1-Hydroxy-2,6,6-trimethyl-4-oxo-2-cyclohexen-1-yl)-2-propenoic acid	Terpenoids	Sesquiterpenoids	C12H16O4	Positive	225.113	123.044	3.6	224.105	[M+H]+	3	26690-86-8	-	225.113	123.045	95.0494	67.0547	133.102	161.096	169.05	105.07	79.0542	77.0392
Zmjp003597	Ampelopsisionoside	Terpenoids	Sesquiterpenoids	C19H32O8	Positive	389.212	191.146	3.4	388.21	[M+H]+	3	138665-44-8	-	389.212	191.146	191.15	191.142	209.15	173.132	163.147	209.157	107.087	137.096
Lakn004098	Dihydrophaseic acid	Terpenoids	Sesquiterpenoids	C15H22O5	Negative	281.139	171.119	3.4	282.147	[M-H]-	3	41756-77-8	C15971	281.139	171.119	237.154	123.082	189.129	281.139	57.0355	201.134	219.141	201.116
Hmln013535	Cryptomeridiol	Terpenoids	Sesquiterpenoids	C15H28O2	Negative	239.202	223.02	10.2	240.209	[M-H]-	3	4666-84-6	C17676	239.202	223.025	223.03	223.034	223.021	239.201	223.038	74.9894	149.009	91.0219
Hmpn004989	5-Hydroxylbisabolon-9-one	Terpenoids	Sesquiterpenoids	C15H22O3	Negative	249.15	205.16	8.3	250.157	[M-H]-	3	-	-	249.15	205.161	151.113	249.149	203.144	93.0338	137.097	121.065	95.0494	248.972
Wasn006047	Glucosyl 10,11-dihydroxy-2,6-farneSadienoate	Terpenoids	Sesquiterpenoids	C21H36O9	Negative	431.229	251.165	4.6	432.236	[M-H]-	3	-	-	431.229	251.166	89.0247	59.0138	119.034	71.0146	113.023	431.211	101.023	179.058
Xmcn005741	patrinioside	Terpenoids	Sesquiterpenoids	C21H36O10	Negative	447.232	315.188	4.8	448.231	[M-H]-	1	-	-	447.232	315.188	161.05	101.026	71.0146	161.043	113.025	101.033	233.071	89.0241
Hmcn000773	6'-O-Glucosylaucubin	Terpenoids	Sesquiterpenoids	C21H32O14	Negative	507.173	179.05	1.8	508.179	[M-H]-	3	-	-	507.173	179.055	183.065	507.17	161.044	469.066	89.0236	323.099	119.034	147.043
Wbmp003419	Dihydrovomifoliol-O-β-D-glucoside	Terpenoids	Sesquiterpenoids	C19H32O8	Positive	389.216	209.154	3.3	388.21	[M+H]+	1	-	-	389.216	209.154	149.095	191.143	125.095	153.09	151.111	163.147	173.132	121.1
Lmtn004049	Abscisic acid	Terpenoids	Sesquiterpenoids	C15H20O4	Negative	263.129	204.115	5.2	264.136	[M-H]-	3	21293-29-8	C06082	263.128	204.116	219.138	153.092	201.132	139.079	138.069	125.059	186.103	148.051
